# Supplementary material for: Ethyl 2-(2,3,4,5,6-Penta­bromo­phen­yl)acetate
Source: Acta Crystallogr Sect E Struct Rep Online. 2010 Jul 14;66(Pt 8):o1994. doi: 10.1107/S1600536810025626 (PMC3007577; doi:10.1107/S1600536810025626)
Supplement: Supplementary file 1 [file e-66-o1994-sup1.cif]

##############################################################################
###                                                                        ###
###        Electronic paper (Acta Crystallographica Section E)             ###
###                                                                        ###
##############################################################################
#                                                                            #
# This CIF contains the data in a paper accepted for publication in Acta     #
# Crystallographica Section E. It conforms to the requirements of Notes      #
# for Authors for Section E, and has been peer reviewed under the auspices   #
# of the IUCr Commission on Journals.                                        #
#                                                                            #
# Full details of the Crystallographic Information File format               #
# are given in the paper "The Crystallographic Information File (CIF):       #
# a New Standard Archive File for Crystallography" by S. R. Hall, F. H.      #
# Allen and I. D. Brown [Acta Cryst. (1991), A47, 655-685].                  #
#                                                                            #
# The current version of the core CIF dictionary is obtainable from          #
# ftp://ftp.iucr.org/pub/cif_core.dic. The current version number is 2.4.    #
#                                                                            #
# Software is freely available for graphical display of the structure(s) in  #
# this CIF.  For information consult the CIF home page http://www.iucr.org/  #
# cif/home.html                                                              #
#                                                                            #
# This file may be used for bona fide research purposes within the           #
# scientific community so long as proper attribution is given to the journal # 
# article from which it was obtained.                                        #
#                                                                            #
##############################################################################
                                             
data_global
_audit_creation_method     SHELXL-97
_journal_date_recd_electronic     2010-06-03
_journal_date_accepted     2010-06-29
_journal_name_full     'Acta Crystallographica, Section E'
_journal_year     2010
_journal_volume     66
_journal_issue      8
_journal_page_first     o1994
_journal_page_last     o1994
_journal_paper_category     QO
_journal_coeditor_code     JJ2038
_publ_contact_author
;
Frank R. Fronczek
Department of Chemistry
Louisiana State University
Baton Rouge
LA  70803-1804
USA
;
_publ_contact_author_email     'ffroncz@lsu.edu'
_publ_contact_author_fax     '(225) 578 3458'
_publ_contact_author_phone     '(225) 578 8270'
_publ_section_title
;
Ethyl 2-(2,3,4,5,6-Pentabromophenyl)acetate
;
loop_
    _publ_author_name
    _publ_author_footnote
    _publ_author_address
    'Sauer, Anne M.' .
;
     Albemarle Process Development Center
     Albemarle Corporation
     PO Box 341
     Baton Rouge
     LA 70821
     USA
;
    'Mack, Art G.' .
;
     Albemarle Process Development Center
     Albemarle Corporation
     PO Box 341
     Baton Rouge
     LA 70821
     USA
;
    'Elnagar, Hassan Y.' .
;
     Albemarle Process Development Center
     Albemarle Corporation
     PO Box 341
     Baton Rouge
     LA 70821
     USA
;
    'Fronczek, Frank R.' .
;    Department of Chemistry
     Louisiana State University
     Baton Rouge
     LA 70803-1804
     USA
;
data_I
_audit_creation_method     SHELXL-97
_chemical_name_systematic
;
Ethyl 2-(2,3,4,5,6-Pentabromophenyl)acetate
;
_chemical_name_common     ?
_chemical_formula_moiety     'C10 H7 Br5 O2'
_chemical_formula_sum     'C10 H7 Br5 O2'
_chemical_formula_iupac     'C10 H7 Br5 O2'
_chemical_formula_weight     558.71
_chemical_melting_point     ?
_symmetry_cell_setting     monoclinic
_symmetry_space_group_name_H-M     'C c'
_symmetry_space_group_name_Hall     'C -2yc'
loop_
    _symmetry_equiv_pos_as_xyz
    'x, y, z'
    'x, -y, z+1/2'
    'x+1/2, y+1/2, z'
    'x+1/2, -y+1/2, z+1/2'
_cell_length_a     4.6136(10)
_cell_length_b     22.548(5)
_cell_length_c     13.195(2)
_cell_angle_alpha     90
_cell_angle_beta     90.993(11)
_cell_angle_gamma     90
_cell_volume     1372.4(5)
_cell_formula_units_Z     4
_cell_measurement_reflns_used     2027
_cell_measurement_theta_min     2.5
_cell_measurement_theta_max     30.0
_cell_measurement_temperature     90.0(5)
_exptl_crystal_description     'needle fragment'
_exptl_crystal_colour     'light brown'
_exptl_crystal_size_max     0.25
_exptl_crystal_size_mid     0.12
_exptl_crystal_size_min     0.12
_exptl_crystal_density_diffrn     2.704
_exptl_crystal_density_meas     ?
_exptl_crystal_density_method     'not measured'
_exptl_crystal_F_000     1032
_exptl_absorpt_coefficient_mu     14.626
_exptl_absorpt_correction_type     multi-scan
_exptl_absorpt_process_details     '(SCALEPACK; Otwinowski & Minor, 1997)'
_exptl_absorpt_correction_T_min     0.121
_exptl_absorpt_correction_T_max     0.273
_exptl_special_details
;
PBBN:  ^1^H NMR: (400MHz, DMSO-d6): \d = 4.46 (singlet, benzylic --CH~2~--,
2H);
 ^13^C NMR: (125MHz, DMSO-d6): \d = 134.06, 130.18, 129.66, 127.90, 116.37,
31.29.
PBPEA: ^1^H NMR: (400 MHz, CDCl~3~): \d = 4.36 (singlet, benzylic --CH~2~--,
2H), 4.26--4.20 (quartet, ester methylene, 2H), 1.32--1.28 (triplet, ester
methyl 2H), 4.26--4.20 (quartet, ester methylene, 2H), 1.32--1.28 (triplet,
ester methyl, 3H). ^13^C NMR: (100 MHz, CDCl~3~): \d = 168.79, 137.56,
129.37, 129.1, 128.55, 61.98, 47.94, 14.60.
;
_diffrn_ambient_temperature     90.0(5)
_diffrn_radiation_type     MoK\a
_diffrn_radiation_wavelength     0.71073
_diffrn_radiation_source     'fine-focus sealed tube'
_diffrn_radiation_monochromator     graphite
_diffrn_measurement_device
                         'Nonius KappaCCD diffractometer with Oxford Cryostream'
_diffrn_measurement_method     ' \w and \f scans'
_diffrn_detector_area_resol_mean     ?
_diffrn_reflns_number     10525
_diffrn_reflns_av_R_equivalents     0.013
_diffrn_reflns_av_sigmaI/netI     0.0334
_diffrn_reflns_theta_min     3.0
_diffrn_reflns_theta_max     30.0
_diffrn_reflns_theta_full     25.0
_diffrn_measured_fraction_theta_max     0.996
_diffrn_measured_fraction_theta_full     0.998
_diffrn_reflns_limit_h_min     -6
_diffrn_reflns_limit_h_max     6
_diffrn_reflns_limit_k_min     -31
_diffrn_reflns_limit_k_max     31
_diffrn_reflns_limit_l_min     -18
_diffrn_reflns_limit_l_max     18
_diffrn_standards_number     ?
_diffrn_standards_interval_count     ?
_diffrn_standards_interval_time     ?
_diffrn_standards_decay_%     ?
_refine_special_details
;
Refinement of <i>F</i>^2^ against ALL reflections. The weighted <i>R</i>-factor
<i>wR</i> and goodness of fit <i>S</i> are based on <i>F</i>^2^, conventional
<i>R</i>-factors <i>R</i> are based on <i>F</i>, with <i>F</i> set to zero for
negative <i>F</i>^2^. The threshold expression of <i>F</i>^2^ >
\s(<i>F</i>^2^) is used only for calculating <i>R</i>-factors(gt) <i>etc</i>.
and is not relevant to the choice of reflections for refinement.
<i>R</i>-factors based on <i>F</i>^2^ are statistically about twice as large
as those based on <i>F</i>, and <i>R</i>- factors based on ALL data will be
even larger.
;
_reflns_number_total     3863
_reflns_number_gt     3676
_reflns_threshold_expression     I>2\s(I)
_refine_ls_structure_factor_coef     Fsqd
_refine_ls_matrix_type     full
_refine_ls_R_factor_all     0.029
_refine_ls_R_factor_gt     0.025
_refine_ls_wR_factor_gt     0.052
_refine_ls_wR_factor_ref     0.053
_refine_ls_goodness_of_fit_ref     1.166
_refine_ls_restrained_S_all     1.165
_refine_ls_number_reflns     3863
_refine_ls_number_parameters     157
_refine_ls_number_restraints     2
_refine_ls_hydrogen_treatment     constr
_refine_ls_weighting_scheme     calc
_refine_ls_weighting_details
         'calc w=1/[\s^2^(Fo^2^)+(0.0154P)^2^+2.9894P] where P=(Fo^2^+2Fc^2^)/3'
_atom_sites_solution_hydrogens     geom
_atom_sites_solution_primary     direct
_atom_sites_solution_secondary     difmap
_refine_ls_shift/su_max     0.002
_refine_ls_shift/su_mean     0.000
_refine_diff_density_max     0.65
_refine_diff_density_min     -0.66
_refine_ls_extinction_method     'SHELXL97 (Sheldrick, 2008)'
_refine_ls_extinction_coef     0.00100(7)
_refine_ls_extinction_expression
                                  'Fc^*^=kFc[1+0.001xFc^2^\l^3^/sin(2\q)]^-1/4^'
_refine_ls_abs_structure_details     'Flack (1983), 1842 Friedel pairs'
_refine_ls_abs_structure_Flack     0.467(13)
loop_
    _atom_type_symbol
    _atom_type_description
    _atom_type_scat_dispersion_real
    _atom_type_scat_dispersion_imag
    _atom_type_scat_source
    'C' 'C' 0.0033 0.0016
                         'International Tables Vol C Tables 4.2.6.8 and 6.1.1.4'
    'H' 'H' 0.0000 0.0000
                         'International Tables Vol C Tables 4.2.6.8 and 6.1.1.4'
    'Br' 'Br' -0.2901 2.4595
                         'International Tables Vol C Tables 4.2.6.8 and 6.1.1.4'
    'O' 'O' 0.0106 0.0060
                         'International Tables Vol C Tables 4.2.6.8 and 6.1.1.4'
_computing_data_collection     'COLLECT (Nonius, 2000)'
_computing_cell_refinement     'SCALEPACK (Otwinowski & Minor, 1997)'
_computing_data_reduction     'DENZO and SCALEPACK (Otwinowski & Minor, 1997)'
_computing_structure_solution     'SIR97 (Altomare <i>et al.</i>,  1999)'
_computing_structure_refinement     'SHELXL97 (Sheldrick, 2008)'
_computing_molecular_graphics     'ORTEP-3 for Windows (Farrugia, 1997)'
_computing_publication_material     'SHELXL97 (Sheldrick, 2008)'
loop_
    _atom_site_type_symbol
    _atom_site_label
    _atom_site_fract_x
    _atom_site_fract_y
    _atom_site_fract_z
    _atom_site_U_iso_or_equiv
    _atom_site_adp_type
    _atom_site_calc_flag
    _atom_site_refinement_flags
    _atom_site_occupancy
    _atom_site_disorder_assembly
    _atom_site_disorder_group
    Br Br1 0.88580(8) 0.721320(18) 0.44969(3) 0.01668(9) Uani d . 1 . .
    Br Br2 0.57652(8) 0.735821(17) 0.22457(3) 0.01500(9) Uani d . 1 . .
    Br Br3 0.16294(9) 0.628526(18) 0.13378(3) 0.01501(9) Uani d . 1 . .
    Br Br4 0.06205(8) 0.507432(18) 0.26957(3) 0.01482(9) Uani d . 1 . .
    Br Br5 0.36995(8) 0.495585(18) 0.49436(3) 0.01383(9) Uani d . 1 . .
    O O1 0.7331(6) 0.61466(13) 0.7294(2) 0.0136(6) Uani d . 1 . .
    O O2 0.3795(6) 0.65392(14) 0.6300(2) 0.0162(6) Uani d . 1 . .
    C C1 0.6196(9) 0.60801(18) 0.4523(3) 0.0113(7) Uani d . 1 . .
    C C2 0.6548(8) 0.65956(18) 0.3941(3) 0.0115(8) Uani d . 1 . .
    C C3 0.5193(9) 0.66594(17) 0.3000(3) 0.0096(7) Uani d . 1 . .
    C C4 0.3429(8) 0.62048(18) 0.2616(3) 0.0103(7) Uani d . 1 . .
    C C5 0.2983(8) 0.56956(18) 0.3187(3) 0.0110(8) Uani d . 1 . .
    C C6 0.4373(8) 0.56364(18) 0.4137(3) 0.0118(8) Uani d . 1 . .
    C C7 0.7750(9) 0.60088(18) 0.5534(3) 0.0122(8) Uani d . 1 . .
    H H7A 0.9647 0.6213 0.5510 0.015 Uiso calc R 1 . .
    H H7B 0.8118 0.5582 0.5660 0.015 Uiso calc R 1 . .
    C C8 0.6017(8) 0.62599(17) 0.6398(3) 0.0101(7) Uani d . 1 . .
    C C9 0.5844(9) 0.6377(2) 0.8175(3) 0.0148(8) Uani d . 1 . .
    H H9A 0.4116 0.6132 0.8316 0.018 Uiso calc R 1 . .
    H H9B 0.5200 0.6790 0.8046 0.018 Uiso calc R 1 . .
    C C10 0.7928(10) 0.6360(2) 0.9071(3) 0.0170(9) Uani d . 1 . .
    H H10A 0.8614 0.5953 0.9176 0.026 Uiso calc R 1 . .
    H H10B 0.6938 0.6497 0.9679 0.026 Uiso calc R 1 . .
    H H10C 0.9583 0.6620 0.8939 0.026 Uiso calc R 1 . .
loop_
    _atom_site_aniso_label
    _atom_site_aniso_U_11
    _atom_site_aniso_U_22
    _atom_site_aniso_U_33
    _atom_site_aniso_U_12
    _atom_site_aniso_U_13
    _atom_site_aniso_U_23
    Br1 0.0201(2) 0.01398(19) 0.0157(2) -0.00486(17) -0.00499(16) 0.00049(16)
    Br2 0.0221(2) 0.01098(19) 0.01185(18) -0.00063(16) -0.00041(15) 0.00243(15)
    Br3 0.0200(2) 0.01540(18) 0.00946(16) 0.00203(16) -0.00374(14) -0.00085(16)
    Br4 0.01717(19) 0.0141(2) 0.0131(2) -0.00421(16) -0.00080(16) -0.00249(16)
    Br5 0.01896(19) 0.01114(19) 0.0114(2) -0.00113(16) 0.00103(16) 0.00194(15)
    O1 0.0148(13) 0.0184(15) 0.0076(12) 0.0050(11) -0.0008(11) -0.0002(11)
    O2 0.0156(14) 0.0184(15) 0.0144(13) 0.0054(12) -0.0028(11) -0.0036(12)
    C1 0.0129(17) 0.0116(19) 0.0095(17) 0.0013(14) 0.0024(15) 0.0005(14)
    C2 0.0104(18) 0.0118(19) 0.0125(18) -0.0011(14) 0.0040(15) -0.0021(14)
    C3 0.0133(17) 0.0070(18) 0.0086(16) 0.0010(14) 0.0003(14) 0.0017(13)
    C4 0.0103(17) 0.0134(19) 0.0072(16) 0.0023(14) -0.0022(14) -0.0004(14)
    C5 0.0112(18) 0.0114(19) 0.0105(18) -0.0019(14) -0.0001(14) -0.0039(14)
    C6 0.0149(19) 0.0101(19) 0.0106(18) 0.0026(15) 0.0040(15) 0.0014(14)
    C7 0.0127(18) 0.0109(18) 0.0129(19) -0.0013(14) -0.0018(15) 0.0000(15)
    C8 0.0121(18) 0.0098(17) 0.0081(16) -0.0021(14) -0.0031(14) -0.0023(14)
    C9 0.015(2) 0.019(2) 0.0101(18) 0.0031(16) -0.0008(15) -0.0034(16)
    C10 0.016(2) 0.022(2) 0.0139(19) 0.0032(17) -0.0003(16) -0.0005(16)
_geom_special_details
;
All e.s.d.'s (except the e.s.d. in the dihedral angle between two l.s. planes)
are estimated using the full covariance matrix. The cell e.s.d.'s are taken
into account individually in the estimation of e.s.d.'s in distances, angles
and torsion angles; correlations between e.s.d.'s in cell parameters are only
used when they are defined by crystal symmetry. An approximate (isotropic)
treatment of cell e.s.d.'s is used for estimating e.s.d.'s involving l.s.
planes.
;
loop_
    _geom_bond_atom_site_label_1
    _geom_bond_atom_site_label_2
    _geom_bond_site_symmetry_2
    _geom_bond_distance
    _geom_bond_publ_flag
    Br1 C2 . 1.894(4) ?
    Br2 C3 . 1.885(4) ?
    Br3 C4 . 1.876(4) ?
    Br4 C5 . 1.883(4) ?
    Br5 C6 . 1.896(4) ?
    O1 C8 . 1.344(5) ?
    O1 C9 . 1.456(5) ?
    O2 C8 . 1.208(5) ?
    C1 C6 . 1.397(6) ?
    C1 C2 . 1.404(5) ?
    C1 C7 . 1.512(5) ?
    C2 C3 . 1.388(6) ?
    C3 C4 . 1.398(6) ?
    C4 C5 . 1.391(6) ?
    C5 C6 . 1.404(5) ?
    C7 C8 . 1.514(5) ?
    C7 H7A . 0.9900 ?
    C7 H7B . 0.9900 ?
    C9 C10 . 1.511(6) ?
    C9 H9A . 0.9900 ?
    C9 H9B . 0.9900 ?
    C10 H10A . 0.9800 ?
    C10 H10B . 0.9800 ?
    C10 H10C . 0.9800 ?
loop_
    _geom_angle_atom_site_label_1
    _geom_angle_atom_site_label_2
    _geom_angle_atom_site_label_3
    _geom_angle_site_symmetry_1
    _geom_angle_site_symmetry_3
    _geom_angle
    _geom_angle_publ_flag
    C8 O1 C9 . . 115.0(3) ?
    C6 C1 C2 . . 117.9(4) ?
    C6 C1 C7 . . 121.2(4) ?
    C2 C1 C7 . . 120.9(4) ?
    C3 C2 C1 . . 121.4(4) ?
    C3 C2 Br1 . . 120.8(3) ?
    C1 C2 Br1 . . 117.8(3) ?
    C2 C3 C4 . . 119.9(4) ?
    C2 C3 Br2 . . 119.6(3) ?
    C4 C3 Br2 . . 120.5(3) ?
    C5 C4 C3 . . 120.0(3) ?
    C5 C4 Br3 . . 120.0(3) ?
    C3 C4 Br3 . . 120.0(3) ?
    C4 C5 C6 . . 119.5(4) ?
    C4 C5 Br4 . . 121.2(3) ?
    C6 C5 Br4 . . 119.3(3) ?
    C1 C6 C5 . . 121.3(4) ?
    C1 C6 Br5 . . 118.6(3) ?
    C5 C6 Br5 . . 120.1(3) ?
    C1 C7 C8 . . 112.1(3) ?
    C1 C7 H7A . . 109.2 ?
    C8 C7 H7A . . 109.2 ?
    C1 C7 H7B . . 109.2 ?
    C8 C7 H7B . . 109.2 ?
    H7A C7 H7B . . 107.9 ?
    O2 C8 O1 . . 124.2(4) ?
    O2 C8 C7 . . 124.9(4) ?
    O1 C8 C7 . . 110.8(3) ?
    O1 C9 C10 . . 108.3(3) ?
    O1 C9 H9A . . 110.0 ?
    C10 C9 H9A . . 110.0 ?
    O1 C9 H9B . . 110.0 ?
    C10 C9 H9B . . 110.0 ?
    H9A C9 H9B . . 108.4 ?
    C9 C10 H10A . . 109.5 ?
    C9 C10 H10B . . 109.5 ?
    H10A C10 H10B . . 109.5 ?
    C9 C10 H10C . . 109.5 ?
    H10A C10 H10C . . 109.5 ?
    H10B C10 H10C . . 109.5 ?
loop_
    _geom_torsion_atom_site_label_1
    _geom_torsion_atom_site_label_2
    _geom_torsion_atom_site_label_3
    _geom_torsion_atom_site_label_4
    _geom_torsion_site_symmetry_1
    _geom_torsion_site_symmetry_2
    _geom_torsion_site_symmetry_3
    _geom_torsion_site_symmetry_4
    _geom_torsion
    _geom_torsion_publ_flag
    C6 C1 C2 C3 . . . . -1.6(6) ?
    C7 C1 C2 C3 . . . . 178.3(4) ?
    C6 C1 C2 Br1 . . . . 176.8(3) ?
    C7 C1 C2 Br1 . . . . -3.3(5) ?
    C1 C2 C3 C4 . . . . 0.2(6) ?
    Br1 C2 C3 C4 . . . . -178.1(3) ?
    C1 C2 C3 Br2 . . . . -179.5(3) ?
    Br1 C2 C3 Br2 . . . . 2.2(5) ?
    C2 C3 C4 C5 . . . . 1.5(6) ?
    Br2 C3 C4 C5 . . . . -178.9(3) ?
    C2 C3 C4 Br3 . . . . -179.3(3) ?
    Br2 C3 C4 Br3 . . . . 0.4(5) ?
    C3 C4 C5 C6 . . . . -1.6(6) ?
    Br3 C4 C5 C6 . . . . 179.1(3) ?
    C3 C4 C5 Br4 . . . . 180.0(3) ?
    Br3 C4 C5 Br4 . . . . 0.7(5) ?
    C2 C1 C6 C5 . . . . 1.5(6) ?
    C7 C1 C6 C5 . . . . -178.5(4) ?
    C2 C1 C6 Br5 . . . . -176.6(3) ?
    C7 C1 C6 Br5 . . . . 3.5(5) ?
    C4 C5 C6 C1 . . . . 0.1(6) ?
    Br4 C5 C6 C1 . . . . 178.6(3) ?
    C4 C5 C6 Br5 . . . . 178.1(3) ?
    Br4 C5 C6 Br5 . . . . -3.4(4) ?
    C6 C1 C7 C8 . . . . -91.8(5) ?
    C2 C1 C7 C8 . . . . 88.3(5) ?
    C9 O1 C8 O2 . . . . 1.2(6) ?
    C9 O1 C8 C7 . . . . 179.3(3) ?
    C1 C7 C8 O2 . . . . -7.1(6) ?
    C1 C7 C8 O1 . . . . 174.8(3) ?
    C8 O1 C9 C10 . . . . -165.1(3) ?
