# Supplementary material for: Ethyl 2-(2,3,4,5,6-Penta­bromo­phen­yl)acetate
Source: Acta Crystallogr Sect E Struct Rep Online. 2010 Jul 14;66(Pt 8):o1994. doi: 10.1107/S1600536810025626 (PMC3007577; doi:10.1107/S1600536810025626)
Supplement: Supplementary file 2 [file e-66-o1994-Isup2.hkl]

# 
# h,k,l, Fc-squared, Fo-squared, sigma(Fo-squared) and status flag 
# 
data_I
_shelx_title ' ASauer9' 
_shelx_refln_list_code          4 
_shelx_F_calc_maximum      471.23 
_exptl_crystal_F_000      1032.00 
_reflns_d_resolution_high  0.7105 
 
loop_ 
 _symmetry_equiv_pos_as_xyz 
 'x, y, z' 
 'x, -y, z+1/2' 
 'x+1/2, y+1/2, z' 
 'x+1/2, -y+1/2, z+1/2' 
 
_cell_length_a     4.6136 
_cell_length_b    22.5480 
_cell_length_c    13.1950 
_cell_angle_alpha  90.000 
_cell_angle_beta   90.993 
_cell_angle_gamma  90.000 
 
_shelx_F_squared_multiplier     1.000 
 
loop_ 
 _refln_index_h 
 _refln_index_k 
 _refln_index_l 
 _refln_F_squared_calc 
 _refln_F_squared_meas 
 _refln_F_squared_sigma 
 _refln_observed_status 
   1   1 -18      994.21      970.30    162.93 o 
   0   2 -18     6563.65     6144.22    472.95 o 
   1   3 -18     7747.46     7071.64    439.92 o 
   0   4 -18    20948.66    19755.01    960.92 o 
   1   5 -18     2660.90     2473.85    237.19 o 
   0   6 -18     2804.50     2544.27    234.95 o 
  -1   1 -17    11895.27    11196.78    593.12 o 
   1   1 -17     1293.02     1239.88    169.04 o 
   0   2 -17      899.61      630.76    163.77 o 
   2   2 -17     3315.47     2823.89    254.27 o 
  -1   3 -17      604.27      669.13    159.55 o 
   1   3 -17      123.33      293.77    191.92 o 
   0   4 -17      820.74     1122.40    183.89 o 
   2   4 -17      871.12      661.52    111.26 o 
  -1   5 -17      574.27      495.06    134.53 o 
   1   5 -17     1159.87     1224.56    203.74 o 
   0   6 -17     7553.95     7635.88    429.47 o 
   2   6 -17      960.05      719.87    149.47 o 
  -1   7 -17     3219.32     2803.35    223.33 o 
   1   7 -17     2943.45     2996.57    274.66 o 
   0   8 -17     1577.72     1386.64    216.59 o 
   2   8 -17     2214.37     1750.20    265.99 o 
   1   9 -17     2809.73     3036.01    288.54 o 
   0  10 -17     1647.46     2172.75    244.08 o 
   1  11 -17      619.64      688.27    154.93 o 
   0  12 -17      957.43      802.59    164.05 o 
   2   0 -16     4199.79     4166.66    295.79 o 
  -1   1 -16    14460.90    13973.92    448.81 o 
   1   1 -16      496.88      386.19     99.40 o 
   3   1 -16      257.42       64.35    199.85 o 
   0   2 -16     1811.48     1846.40    187.86 o 
   2   2 -16    10117.57     9657.03    551.82 o 
  -1   3 -16     1877.05     2083.57    178.18 o 
   1   3 -16     6168.44     5834.35    228.26 o 
   3   3 -16     3529.26     2926.34    270.76 o 
   0   4 -16     2136.37     1918.91    186.33 o 
   2   4 -16    17182.99    16054.06    856.82 o 
  -1   5 -16     6489.27     6328.08    346.98 o 
   1   5 -16     9529.41     9191.89    308.44 o 
   3   5 -16     2199.51     1753.99    171.32 o 
   0   6 -16     3296.66     3337.96    232.25 o 
   2   6 -16     8745.30     8103.10    350.08 o 
  -1   7 -16    13173.60    14482.39    731.74 o 
   1   7 -16     1491.79     1444.06    117.59 o 
   3   7 -16      832.79      687.25    160.68 o 
   0   8 -16     2313.87     2528.32    201.83 o 
   2   8 -16     3261.68     3140.57    185.46 o 
  -1   9 -16    13152.25    14252.36    724.61 o 
   1   9 -16     2144.70     2343.21    149.58 o 
   0  10 -16     1734.13     1739.82    162.26 o 
   2  10 -16     7227.72     6454.73    302.15 o 
  -1  11 -16     4210.50     4467.12    289.89 o 
   1  11 -16     7422.88     7061.20    297.60 o 
   0  12 -16     3942.29     4827.60    349.08 o 
   2  12 -16     5973.64     5869.67    426.70 o 
  -1  13 -16     7487.50     7482.41    433.44 o 
   1  13 -16     3321.83     3487.72    201.80 o 
   0  14 -16     4903.87     5048.82    356.02 o 
  -1  15 -16     6322.52     6181.10    410.59 o 
   1  15 -16     1037.81     1214.70    150.38 o 
   0  16 -16      412.36      489.36    200.76 o 
  -1   1 -15     1484.37     1505.16    116.47 o 
   1   1 -15    15057.65    15529.78    461.40 o 
   3   1 -15      769.08      880.45    156.05 o 
   0   2 -15     2721.92     2292.24    171.63 o 
   2   2 -15      933.16      844.04    183.82 o 
  -1   3 -15     7066.11     7283.99    344.95 o 
   1   3 -15     2019.32     2133.55    117.32 o 
   3   3 -15      124.92       84.61    136.69 o 
   0   4 -15     1061.88     1233.82    158.31 o 
   2   4 -15      185.87     -148.53    165.36 o 
  -1   5 -15     3125.49     3596.69    221.31 o 
   1   5 -15     1300.60     1225.89     96.97 o 
   3   5 -15     1358.99     1237.16    128.52 o 
   0   6 -15     2449.90     2401.19    197.99 o 
   2   6 -15     7921.63     7561.25    279.90 o 
  -1   7 -15      591.39      662.26    139.29 o 
   1   7 -15     3991.45     3901.46    158.35 o 
   3   7 -15     1431.42     1078.86    138.62 o 
   0   8 -15     2086.51     2354.12    206.88 o 
   2   8 -15     1386.95     1342.50    155.45 o 
  -1   9 -15     5769.18     6052.91    304.19 o 
   1   9 -15     6174.28     6413.74    202.72 o 
   3   9 -15     2895.62     2702.01    189.44 o 
   0  10 -15     3321.37     3414.76    262.14 o 
   2  10 -15     2149.86     2096.23    141.52 o 
  -1  11 -15     2685.49     2863.43    208.72 o 
   1  11 -15      340.67      356.24     86.64 o 
   3  11 -15      341.64      503.31    150.36 o 
   0  12 -15     2894.27     3084.23    248.50 o 
   2  12 -15      907.37     1161.40    140.07 o 
  -1  13 -15     1296.37     1580.01    177.32 o 
   1  13 -15     2108.24     2321.66    159.96 o 
   0  14 -15     1400.09     1344.25    188.75 o 
   2  14 -15     5654.90     5668.53    274.39 o 
  -1  15 -15      584.85      334.95    106.42 o 
   1  15 -15      189.34      347.89    142.58 o 
   0  16 -15     5201.59     5155.79    368.54 o 
   2  16 -15     1923.41     1791.89    163.31 o 
  -1  17 -15    11931.77    11766.50    666.36 o 
   1  17 -15      722.20      710.72    145.47 o 
   0  18 -15     3030.76     3099.33    284.62 o 
   2   0 -14      276.21      418.84    123.02 o 
   4   0 -14     1475.48     1411.84    256.69 o 
  -3   1 -14     5480.62     6029.37    401.08 o 
  -1   1 -14     4101.71     3891.54    159.28 o 
   1   1 -14    16683.00    15312.00    417.34 o 
   3   1 -14     6145.31     5565.07    325.83 o 
  -2   2 -14    17559.87    17283.37    760.68 o 
   0   2 -14    27607.56    27498.71    676.59 o 
   2   2 -14      167.93      357.21    170.40 o 
   4   2 -14     9580.94     8235.37    547.98 o 
  -1   3 -14     2018.00     2019.71    161.58 o 
   1   3 -14      755.98      831.12     90.30 o 
   3   3 -14     5145.40     4878.66    296.91 o 
   0   4 -14     3511.08     3338.38    221.41 o 
   2   4 -14     1156.27      976.60    180.54 o 
   4   4 -14     7312.15     6578.11    443.18 o 
  -1   5 -14      599.59      795.82    114.41 o 
   1   5 -14    10481.07    10607.25    262.97 o 
   3   5 -14     7872.12     6995.92    403.33 o 
   0   6 -14    19148.96    18970.74    720.42 o 
   2   6 -14     1911.52     1913.16    151.47 o 
   4   6 -14     6978.12     6380.40    363.26 o 
  -1   7 -14     2218.59     2610.08    165.51 o 
   1   7 -14    14960.59    14992.40    369.13 o 
   3   7 -14      948.60      670.45    142.39 o 
   0   8 -14    16548.17    16910.86    648.68 o 
   2   8 -14      270.26      226.00     72.76 o 
   4   8 -14     2475.17     1958.65    170.77 o 
  -1   9 -14     3094.32     3539.33    213.03 o 
   1   9 -14    21782.66    23095.03    528.10 o 
   3   9 -14     4756.28     4495.51    237.79 o 
   0  10 -14     4302.87     4643.45    252.04 o 
   2  10 -14     1254.43     1182.05     98.86 o 
  -1  11 -14     1787.61     2035.53    176.78 o 
   1  11 -14     1381.52     1281.44     94.94 o 
   3  11 -14     6176.18     5610.60    282.22 o 
   0  12 -14     1492.41     1819.00    162.25 o 
   2  12 -14     6558.79     6454.73    221.33 o 
  -1  13 -14      212.74      237.14    132.69 o 
   1  13 -14    10196.53    10469.33    294.38 o 
   3  13 -14     5839.63     5445.43    277.28 o 
   0  14 -14     4095.13     4264.41    277.76 o 
   2  14 -14     2470.74     2708.97    136.97 o 
  -1  15 -14     4131.94     4487.23    260.99 o 
   1  15 -14     2798.28     2921.71    148.69 o 
   3  15 -14      759.32      726.28    152.90 o 
   0  16 -14    16988.47    17993.98    892.77 o 
   2  16 -14      163.50      233.28     87.06 o 
  -1  17 -14     1311.59     1436.62    186.08 o 
   1  17 -14    11627.51    11824.75    472.50 o 
   0  18 -14      578.53      807.37    201.05 o 
   2  18 -14       48.49       89.93     96.94 o 
  -1  19 -14     3105.12     2875.92    262.25 o 
   1  19 -14      159.20       25.66    112.85 o 
   0  20 -14     2151.19     2030.96    256.10 o 
  -3   1 -13     5329.18     5167.50    215.46 o 
  -1   1 -13     7911.94     7694.83    225.12 o 
   1   1 -13      462.53      498.43     75.50 o 
   3   1 -13    14668.48    14362.41    637.11 o 
  -2   2 -13     2977.08     2868.27    111.88 o 
   0   2 -13     4907.79     5023.87    182.07 o 
   2   2 -13     1838.37     1796.78    103.37 o 
   4   2 -13      562.40      568.04    158.01 o 
  -1   3 -13     7286.68     7402.85    220.66 o 
   1   3 -13     5286.69     5422.30    188.89 o 
   3   3 -13     1148.05      818.07    138.54 o 
  -2   4 -13       66.60      104.09     47.31 o 
   0   4 -13     4907.52     4950.95    221.72 o 
   2   4 -13     1542.62     1630.94     98.45 o 
   4   4 -13      140.81      -87.76    188.35 o 
  -1   5 -13     9581.06    10286.75    378.12 o 
   1   5 -13     3786.14     3556.31    111.14 o 
   3   5 -13      858.20      925.28    140.22 o 
  -2   6 -13     9487.23     8883.29    371.52 o 
   0   6 -13     3067.19     3360.64    189.13 o 
   2   6 -13     4496.62     4300.00    129.26 o 
   4   6 -13     2454.99     2341.87    176.73 o 
  -1   7 -13     1386.72     1557.05    128.39 o 
   1   7 -13      235.57      202.86     44.72 o 
   3   7 -13     3643.10     3399.03    194.60 o 
  -2   8 -13       66.30      170.68     60.42 o 
   0   8 -13     5751.59     5504.25    267.67 o 
   2   8 -13     4321.27     4339.38    144.90 o 
   4   8 -13      260.81      359.88    123.16 o 
  -1   9 -13      982.46     1211.23    125.15 o 
   1   9 -13     7357.12     7437.91    200.35 o 
   3   9 -13     3964.86     4133.07    214.26 o 
  -2  10 -13      756.42      789.46     81.04 o 
   0  10 -13    16520.21    17330.40    673.60 o 
   2  10 -13     1335.85     1404.56     95.22 o 
   4  10 -13     2462.29     2233.22    209.62 o 
  -1  11 -13     1684.04     1770.52    146.14 o 
   1  11 -13     1493.78     1429.59     91.93 o 
   3  11 -13      257.74      268.54    101.43 o 
  -2  12 -13     2054.97     1883.61    114.94 o 
   0  12 -13     7912.00     7909.29    370.95 o 
   2  12 -13     1625.72     1739.47    105.74 o 
   4  12 -13      803.36      530.35    161.94 o 
  -3  13 -13     4952.18     5334.85    342.00 o 
  -1  13 -13    11199.28    12335.55    551.98 o 
   1  13 -13     8193.24     8571.19    235.41 o 
   3  13 -13     1054.99     1215.49    143.44 o 
  -2  14 -13     4934.63     5158.53    197.95 o 
   0  14 -13     4261.69     4761.10    286.83 o 
   2  14 -13     2488.62     2596.26    117.05 o 
  -3  15 -13      960.60      979.62    245.80 o 
  -1  15 -13     2476.24     2712.14    173.79 o 
   1  15 -13      180.83      175.24     95.96 o 
   3  15 -13      173.24       97.15    142.65 o 
  -2  16 -13     4600.17     3968.78    266.76 o 
   0  16 -13     3871.71     3970.27    268.35 o 
   2  16 -13     9226.96     9420.55    322.53 o 
  -1  17 -13      571.94      384.37    164.11 o 
   1  17 -13     9503.64    10162.85    335.69 o 
   3  17 -13      746.28      508.12    151.00 o 
   0  18 -13     3994.60     3890.22    343.27 o 
   2  18 -13     1578.59     1473.30    135.75 o 
  -1  19 -13     1983.60     2203.78    230.57 o 
   1  19 -13      623.27      764.40    101.09 o 
   0  20 -13     1534.58     1196.12    213.15 o 
   2  20 -13     2447.89     2504.32    153.51 o 
  -1  21 -13     4974.29     4966.27    312.66 o 
   1  21 -13     1981.80     2144.01    184.35 o 
   0  22 -13      775.63      441.73    212.49 o 
   2   0 -12    15596.30    15012.73    544.10 o 
   4   0 -12      592.37      365.31    184.30 o 
  -3   1 -12     5432.51     5045.22    205.58 o 
  -1   1 -12    12961.31    12706.21    317.15 o 
   1   1 -12     5858.84     5835.69    152.15 o 
   3   1 -12     8307.05     8626.95    420.02 o 
   5   1 -12     4131.73     4032.92    353.22 o 
  -2   2 -12    14440.95    15263.42    360.47 o 
   0   2 -12    23692.85    23439.85    468.07 o 
   2   2 -12    44182.60    41927.34    936.54 o 
   4   2 -12      101.85      467.95    201.10 o 
  -1   3 -12    12447.43    12864.46    332.22 o 
   1   3 -12      176.69      222.56     31.40 o 
   3   3 -12     1787.22     1781.93    185.76 o 
  -2   4 -12     4855.50     4885.03    170.97 o 
   0   4 -12     9913.20    10325.63    381.35 o 
   2   4 -12      515.31      474.74     63.44 o 
   4   4 -12     3030.40     2617.95    217.16 o 
  -1   5 -12    45655.23    47944.16   1287.45 o 
   1   5 -12     2255.46     2182.55     71.05 o 
   3   5 -12    10919.59    10616.17    489.36 o 
  -2   6 -12     8074.68     8307.05    318.26 o 
   0   6 -12     9508.32     9702.66    380.72 o 
   2   6 -12    19362.28    19258.87    469.54 o 
   4   6 -12      327.35      344.39    108.44 o 
  -1   7 -12     1452.56     1501.65    117.59 o 
   1   7 -12     2099.71     2203.75     87.74 o 
   3   7 -12     5661.15     5354.78    219.97 o 
  -2   8 -12     4217.27     4156.02    194.72 o 
   0   8 -12     2927.99     2913.13    195.44 o 
   2   8 -12    13624.92    13344.23    309.21 o 
   4   8 -12      227.52      164.10    124.56 o 
  -1   9 -12    28453.03    31521.38    913.36 o 
   1   9 -12     5615.09     5798.76    159.84 o 
   3   9 -12    10668.54    10417.81    365.33 o 
  -2  10 -12     6669.90     6787.30    286.60 o 
   0  10 -12    11465.93    12528.47    483.37 o 
   2  10 -12    12522.01    12978.77    304.32 o 
   4  10 -12      411.43      299.12    110.55 o 
  -3  11 -12     1332.56     1527.24    170.73 o 
  -1  11 -12     2646.51     2634.44    149.19 o 
   1  11 -12     1669.33     1776.94     93.12 o 
   3  11 -12       61.76      185.89     95.68 o 
  -4  12 -12     3618.93     3471.85    308.30 o 
  -2  12 -12    10049.17    10391.84    306.70 o 
   0  12 -12     9380.95     9798.10    391.72 o 
   2  12 -12     3702.15     3789.52    142.49 o 
   4  12 -12     4453.38     4321.64    262.12 o 
  -3  13 -12     1154.80     1541.47    225.06 o 
  -1  13 -12    36891.44    40032.51   1024.96 o 
   1  13 -12     2918.15     2840.44    123.67 o 
   3  13 -12    11155.82    10943.76    372.57 o 
  -2  14 -12     1344.76     1351.69     88.98 o 
   0  14 -12     2284.95     2485.18    196.51 o 
   2  14 -12     4050.51     4159.75    148.81 o 
   4  14 -12      468.28      539.35    142.44 o 
  -3  15 -12     2114.23     2426.49    292.78 o 
  -1  15 -12     1762.74     1989.61    164.93 o 
   1  15 -12     9685.68    10192.68    268.66 o 
   3  15 -12     1463.36     1052.16    155.87 o 
  -2  16 -12     6684.23     7263.10    254.69 o 
   0  16 -12     5707.62     6250.73    328.98 o 
   2  16 -12    17572.77    18342.98    467.92 o 
  -3  17 -12     2497.30     2365.23    276.95 o 
  -1  17 -12    12724.97    14389.52    636.15 o 
   1  17 -12     1173.62     1250.32     97.74 o 
   3  17 -12     7984.01     7737.94    351.28 o 
  -2  18 -12     1373.88     1274.69    151.17 o 
   0  18 -12     2039.68     2398.40    236.75 o 
   2  18 -12      612.92      693.67    108.59 o 
  -3  19 -12      963.98     1244.48    232.13 o 
  -1  19 -12     5154.33     5978.94    408.06 o 
   1  19 -12     1933.47     1920.70    135.76 o 
   3  19 -12     2701.47     2700.19    206.54 o 
  -2  20 -12     6806.25     6162.95    384.88 o 
   0  20 -12     7722.24     7457.23    415.95 o 
   2  20 -12     5856.03     6046.22    283.88 o 
  -1  21 -12     4990.54     4933.88    336.95 o 
   1  21 -12     2021.24     2108.36    136.39 o 
   0  22 -12       78.15      172.01    139.14 o 
   2  22 -12      800.09      690.61    134.25 o 
  -1  23 -12      315.90      267.63    144.96 o 
   1  23 -12     8892.54     8563.58    505.26 o 
   0  24 -12      345.05      525.53    166.48 o 
  -3   1 -11      669.90      767.52    112.66 o 
  -1   1 -11    12471.23    11611.64    240.99 o 
   1   1 -11     6149.31     6202.56    148.25 o 
   3   1 -11     1079.21      907.19    122.63 o 
   5   1 -11     2676.58     2304.58    267.91 o 
  -2   2 -11     7433.67     7454.71    131.42 o 
   0   2 -11      205.54      295.04     52.57 o 
   2   2 -11     6399.41     6485.96    188.69 o 
   4   2 -11      891.23      783.60    141.90 o 
  -1   3 -11    11939.52    11866.14    307.56 o 
   1   3 -11    22923.42    23537.25    434.02 o 
   3   3 -11     2551.82     2092.97    202.14 o 
   5   3 -11     2126.38     1930.82    215.07 o 
  -2   4 -11     5075.30     5308.69    195.98 o 
   0   4 -11       31.90      -68.69     89.65 o 
   2   4 -11     5984.12     5986.42    181.15 o 
   4   4 -11      710.03      598.42    132.36 o 
  -1   5 -11    19102.46    19732.39    594.95 o 
   1   5 -11    21236.65    21467.21    345.01 o 
   3   5 -11     2455.18     2436.92    206.41 o 
   5   5 -11     1442.13     1789.89    182.86 o 
   0   6 -11     5199.87     5266.02    213.21 o 
   2   6 -11      343.20      300.94     54.75 o 
   4   6 -11     4748.19     4892.18    201.18 o 
  -1   7 -11     3371.06     3700.50    171.13 o 
   1   7 -11     3559.34     3396.13     88.83 o 
   3   7 -11      703.72      581.81     97.94 o 
   5   7 -11     1137.39      878.76    175.07 o 
  -4   8 -11     3651.83     3743.39    273.66 o 
  -2   8 -11     6350.58     6098.61    191.26 o 
   0   8 -11       30.00       75.28    102.69 o 
   2   8 -11     4230.55     4455.68    132.42 o 
   4   8 -11     3387.53     3199.00    188.35 o 
  -3   9 -11     8249.94     8788.71    412.34 o 
  -1   9 -11      178.13      262.30     81.45 o 
   1   9 -11        8.64      113.34     44.86 o 
   3   9 -11     6222.31     6678.54    198.81 o 
  -4  10 -11     1167.49     1063.45    242.52 o 
  -2  10 -11    17740.08    18207.18    503.34 o 
   0  10 -11     1070.25     1354.13    120.53 o 
   2  10 -11    14023.36    14243.19    306.17 o 
   4  10 -11      241.18      315.37    105.78 o 
  -3  11 -11     1933.58     1832.66    187.73 o 
  -1  11 -11     2696.81     3138.21    124.23 o 
   1  11 -11     2895.57     3056.25     96.81 o 
   3  11 -11     1915.27     1993.25     97.97 o 
  -4  12 -11     2166.00     1916.62    299.86 o 
  -2  12 -11     9244.36    10059.10    279.55 o 
   0  12 -11     7076.43     7260.68    298.61 o 
   2  12 -11     8713.31     9194.39    245.17 o 
   4  12 -11     1196.63     1358.91    176.96 o 
  -3  13 -11     5699.05     6219.44    345.03 o 
  -1  13 -11    14075.99    14978.36    385.17 o 
   1  13 -11    11165.05    11424.02    261.65 o 
   3  13 -11     7428.64     7425.02    288.09 o 
  -4  14 -11     2716.51     2362.88    293.30 o 
  -2  14 -11     1990.73     2261.26    115.57 o 
   0  14 -11     4766.81     5167.84    167.38 o 
   2  14 -11     1326.68     1342.73    118.78 o 
   4  14 -11     3231.86     2738.27    196.89 o 
  -3  15 -11      433.72      393.75    193.48 o 
  -1  15 -11     2967.46     3284.72    139.66 o 
   1  15 -11     3625.44     3892.13    137.58 o 
   3  15 -11      532.29      109.15    109.15 o 
  -4  16 -11     3759.58     3415.59    378.03 o 
  -2  16 -11     5575.80     5683.13    200.03 o 
   0  16 -11     5402.94     5626.65    322.02 o 
   2  16 -11     5727.69     5656.79    234.43 o 
   4  16 -11     4042.47     3807.82    231.43 o 
  -3  17 -11    10532.39    11323.58    645.29 o 
  -1  17 -11     1887.24     2016.32    124.54 o 
   1  17 -11     1721.40     1785.82    122.15 o 
   3  17 -11     7114.52     7130.83    309.39 o 
  -2  18 -11     2795.29     3188.26    162.16 o 
   0  18 -11     2127.92     2496.74    196.29 o 
   2  18 -11     3344.08     3424.65    174.95 o 
  -3  19 -11     1054.91     1360.75    247.77 o 
  -1  19 -11     3728.37     3702.80    245.19 o 
   1  19 -11     1187.21     1278.23    123.47 o 
   3  19 -11      684.56      776.47    120.65 o 
  -2  20 -11     1275.26     1477.00    136.30 o 
   0  20 -11    17268.16    17792.96    722.51 o 
   2  20 -11     3368.72     3395.82    206.79 o 
  -1  21 -11     7761.53     8155.51    476.41 o 
   1  21 -11     4162.68     4043.11    226.05 o 
   3  21 -11     2839.78     2597.02    196.66 o 
   0  22 -11      833.02     1102.35    163.42 o 
   2  22 -11     1265.33     1243.44    140.65 o 
  -1  23 -11     3251.45     2747.06    269.00 o 
   1  23 -11     2603.95     2712.81    178.28 o 
   0  24 -11    10365.23    10637.13    587.98 o 
  -1  25 -11      528.09      315.17    147.00 o 
   1  25 -11      858.08      520.26    157.88 o 
   2   0 -10     5637.04     5417.55    155.81 o 
   4   0 -10     1319.01     1618.84    153.48 o 
  -3   1 -10    13715.60    13003.53    399.53 o 
  -1   1 -10     6801.33     6499.41    133.20 o 
   1   1 -10    16191.76    15818.67    312.34 o 
   3   1 -10     7543.69     7329.70    229.96 o 
   5   1 -10     1836.16     1748.76    243.67 o 
  -4   2 -10       54.30       99.67    153.30 o 
  -2   2 -10    51770.28    47903.22    957.78 o 
   0   2 -10    38882.93    36979.80    799.96 o 
   2   2 -10    10740.55    10355.06    251.40 o 
   4   2 -10    27298.94    25883.44   1063.33 o 
  -3   3 -10     2779.28     2541.09    182.17 o 
  -1   3 -10     1951.58     1964.72     88.87 o 
   1   3 -10    17328.49    17376.88    264.92 o 
   3   3 -10     1553.02     1549.93    137.79 o 
   5   3 -10     1592.30     1521.06    236.09 o 
  -2   4 -10     1249.65     1173.38     44.18 o 
   0   4 -10    14078.27    14352.67    467.56 o 
   2   4 -10     4646.58     4600.49    151.33 o 
   4   4 -10     1503.19     1457.56    202.85 o 
  -1   5 -10      776.63      915.79     81.96 o 
   1   5 -10    58051.14    57257.81    938.62 o 
   3   5 -10     4683.90     4478.75    156.08 o 
   5   5 -10     5521.16     5345.80    283.80 o 
  -4   6 -10      531.95      813.26    151.14 o 
  -2   6 -10    26909.55    27052.13    677.02 o 
   0   6 -10    28487.09    28523.73    799.86 o 
   2   6 -10     5730.94     5709.34    168.44 o 
   4   6 -10    15912.08    15639.87    491.45 o 
  -3   7 -10    10622.72    10732.59    470.28 o 
  -1   7 -10     1807.61     1986.73    104.85 o 
   1   7 -10     3503.74     3679.96     78.52 o 
   3   7 -10     1886.07     2124.25     85.84 o 
   5   7 -10     1848.41     1929.87    180.21 o 
  -4   8 -10      898.88      894.72    240.89 o 
  -2   8 -10    23247.55    23396.65    610.29 o 
   0   8 -10     1763.06     1750.37    132.97 o 
   2   8 -10     8542.82     9357.65    158.73 o 
   4   8 -10     3059.85     2754.68    145.13 o 
  -5   9 -10     8304.49     7849.06    594.09 o 
  -3   9 -10    23247.95    24625.79    931.36 o 
  -1   9 -10     2153.66     2144.71     86.97 o 
   1   9 -10    38573.96    37954.34    598.10 o 
   3   9 -10    12606.25    12772.95    381.27 o 
   5   9 -10     3429.63     3480.28    261.78 o 
  -4  10 -10     1245.64     1283.35    201.58 o 
  -2  10 -10    11433.86    11959.99    332.37 o 
   0  10 -10    20585.58    21429.97    672.36 o 
   2  10 -10     3590.02     3649.89    134.15 o 
   4  10 -10     9357.17     9232.91    320.66 o 
  -3  11 -10      129.61      201.10    128.06 o 
  -1  11 -10     2701.80     3200.43    119.25 o 
   1  11 -10     3429.73     3937.48     95.56 o 
   3  11 -10     1114.71     1008.43     99.35 o 
   5  11 -10      308.96      325.61    135.15 o 
  -4  12 -10     6450.10     7339.05    490.94 o 
  -2  12 -10     3212.04     3605.09    139.88 o 
   0  12 -10    24228.00    25542.60    619.79 o 
   2  12 -10     7565.10     7497.84    232.27 o 
   4  12 -10     5294.29     4963.18    258.67 o 
  -3  13 -10    16995.31    20182.75    871.07 o 
  -1  13 -10     2139.86     2155.24     97.63 o 
   1  13 -10    44114.78    46313.64    935.61 o 
   3  13 -10     3506.88     3876.30    194.32 o 
  -4  14 -10     2087.17     2956.13    329.17 o 
  -2  14 -10     3244.20     3324.40    140.58 o 
   0  14 -10     2403.88     2842.63    118.33 o 
   2  14 -10     2190.60     2154.55    129.47 o 
   4  14 -10     2285.73     2368.24    178.13 o 
  -3  15 -10     2677.10     2971.70    219.67 o 
  -1  15 -10     4926.42     5468.68    198.06 o 
   1  15 -10     2149.34     2094.53    106.60 o 
   3  15 -10     4382.37     4515.70    201.37 o 
  -4  16 -10        2.37     -165.42    253.25 o 
  -2  16 -10    29230.05    29983.52    784.00 o 
   0  16 -10     2808.04     3167.19    131.03 o 
   2  16 -10     9229.25     9286.12    290.35 o 
   4  16 -10     6102.55     6336.30    290.50 o 
  -3  17 -10     9648.40     9942.24    560.91 o 
  -1  17 -10      908.53     1080.95     99.13 o 
   1  17 -10    15324.39    16837.46    497.68 o 
   3  17 -10     4331.44     4063.10    190.35 o 
  -2  18 -10      397.99      437.56     77.11 o 
   0  18 -10     3965.68     3770.13    249.22 o 
   2  18 -10     1032.68     1028.03    122.06 o 
   4  18 -10     1089.63      947.04    132.79 o 
  -3  19 -10     1926.21     1850.40    216.26 o 
  -1  19 -10     4385.60     5107.40    189.94 o 
   1  19 -10     5891.49     6026.33    233.32 o 
   3  19 -10      772.85      658.99    123.32 o 
  -2  20 -10     4779.87     5224.09    207.49 o 
   0  20 -10    15193.72    16203.52    662.24 o 
   2  20 -10     5801.14     5768.78    261.79 o 
  -3  21 -10     5256.32     5970.03    439.62 o 
  -1  21 -10     3750.62     3360.51    226.67 o 
   1  21 -10     7577.90     7764.25    284.02 o 
   3  21 -10     2234.04     2195.46    170.76 o 
  -2  22 -10     1560.75     1442.94    186.58 o 
   0  22 -10       24.54       65.61    184.21 o 
   2  22 -10      736.44      833.06    155.07 o 
  -1  23 -10    10078.68     9929.70    582.08 o 
   1  23 -10     2128.87     1842.78    167.11 o 
   0  24 -10     1276.28     1379.89    246.24 o 
   2  24 -10      623.73      481.82    127.31 o 
  -1  25 -10     2220.16     1945.87    251.05 o 
   1  25 -10      660.01      590.90    116.23 o 
   0  26 -10     1019.60      639.67    204.16 o 
  -5   1  -9      505.97      668.63    204.14 o 
  -3   1  -9    27429.87    25414.45    654.99 o 
  -1   1  -9      575.77      513.26     32.18 o 
   1   1  -9    14459.89    13949.17    322.30 o 
   3   1  -9     7804.82     7941.36    229.72 o 
   5   1  -9      683.52      432.54    183.46 o 
  -4   2  -9     1487.30     1395.02    229.22 o 
  -2   2  -9     5845.55     5297.25    128.65 o 
   0   2  -9     7145.58     7172.74    160.74 o 
   2   2  -9     3578.04     3474.88     83.37 o 
   4   2  -9     2697.46     3034.29    229.99 o 
  -3   3  -9     2905.39     2683.47    193.83 o 
  -1   3  -9    16266.23    16415.83    288.63 o 
   1   3  -9     7448.69     7210.57    120.67 o 
   3   3  -9    12395.28    11374.57    274.96 o 
   5   3  -9      227.28      230.27    191.15 o 
  -2   4  -9     2695.59     2544.61    118.77 o 
   0   4  -9     4329.18     4688.70    194.68 o 
   2   4  -9      217.17      214.92     37.99 o 
   4   4  -9     1069.08      809.09    128.52 o 
  -3   5  -9     2054.39     2054.20    158.85 o 
  -1   5  -9     9047.29     9423.31    252.64 o 
   1   5  -9    21051.53    21539.15    382.92 o 
   3   5  -9    13697.62    13279.21    323.88 o 
   5   5  -9      683.74      704.83    154.93 o 
  -4   6  -9     7428.91     7497.96    390.70 o 
  -2   6  -9     5821.09     5811.25    143.46 o 
   0   6  -9    10002.04     9969.55    331.11 o 
   2   6  -9    11259.97    11155.62    236.42 o 
   4   6  -9      103.29       36.94    100.52 o 
  -5   7  -9     2088.31     2649.68    311.36 o 
  -3   7  -9     8251.59     8186.70    390.87 o 
  -1   7  -9     4288.32     4299.76    123.82 o 
   1   7  -9     1717.96     1886.54     51.27 o 
   3   7  -9     1531.75     1627.06    108.34 o 
   5   7  -9      106.98      287.95    147.41 o 
  -4   8  -9     1807.52     2026.43    197.47 o 
  -2   8  -9     8469.59     8790.73    242.37 o 
   0   8  -9    19546.76    20129.68    604.91 o 
   2   8  -9      102.46       99.61     34.00 o 
   4   8  -9     4433.15     4364.40    183.28 o 
  -5   9  -9     2731.31     2985.06    311.26 o 
  -3   9  -9     8464.07     8486.24    375.77 o 
  -1   9  -9    12815.31    13136.81    311.02 o 
   1   9  -9     2064.67     2316.10     73.72 o 
   3   9  -9      469.51      587.39    104.45 o 
   5   9  -9     1857.44     1954.71    161.42 o 
  -4  10  -9     4810.90     5387.96    355.28 o 
  -2  10  -9     2130.47     2431.85    103.94 o 
   0  10  -9    29483.13    30019.49    656.17 o 
   2  10  -9     3400.40     3456.23     96.47 o 
   4  10  -9     6705.57     6636.98    291.42 o 
  -5  11  -9      132.89      203.49    270.78 o 
  -3  11  -9     1448.47     1532.46    150.06 o 
  -1  11  -9     2516.64     2985.61    115.60 o 
   1  11  -9     3379.35     3780.14    108.41 o 
   3  11  -9      354.19      374.61     78.72 o 
   5  11  -9       38.74        3.29    121.26 o 
  -4  12  -9      642.73      507.13    168.18 o 
  -2  12  -9     2468.41     2425.42    109.35 o 
   0  12  -9    13882.45    14478.18    354.14 o 
   2  12  -9     4187.62     4136.64    157.97 o 
   4  12  -9     3582.54     3511.64    170.47 o 
  -3  13  -9     3187.45     3842.75    280.10 o 
  -1  13  -9     5829.93     6215.66    175.60 o 
   1  13  -9    19154.70    20295.89    418.47 o 
   3  13  -9     3691.57     3526.15    158.42 o 
   5  13  -9     5870.79     5285.56    272.51 o 
  -4  14  -9     7504.04     7462.95    475.40 o 
  -2  14  -9     1203.41     1184.54     84.21 o 
   0  14  -9     5840.98     6187.59    184.45 o 
   2  14  -9     6268.70     6251.71    202.84 o 
   4  14  -9       15.38       -6.66    115.72 o 
  -3  15  -9      564.76      576.81    144.20 o 
  -1  15  -9     2237.47     2423.36     97.77 o 
   1  15  -9     4149.28     4305.38    176.35 o 
   3  15  -9     1024.56     1250.71    106.29 o 
  -4  16  -9     2263.41     2411.56    308.42 o 
  -2  16  -9    14329.51    14620.36    407.66 o 
   0  16  -9     5646.10     6125.61    192.00 o 
   2  16  -9     6231.50     6090.00    235.82 o 
   4  16  -9     5026.81     5208.13    239.35 o 
  -3  17  -9      271.73      336.75    139.35 o 
  -1  17  -9    23268.75    24190.68    635.16 o 
   1  17  -9     1870.04     1809.72    123.78 o 
   3  17  -9     4073.93     3963.48    210.34 o 
  -4  18  -9      858.03      666.92    217.40 o 
  -2  18  -9     3595.32     3701.00    168.86 o 
   0  18  -9     6338.00     6701.70    228.60 o 
   2  18  -9     3003.09     2814.98    171.93 o 
   4  18  -9     1816.84     1690.82    163.94 o 
  -3  19  -9     5337.34     5342.29    377.13 o 
  -1  19  -9     2402.19     2576.35    129.40 o 
   1  19  -9     4764.32     4864.58    218.39 o 
   3  19  -9     1750.31     1801.27    150.90 o 
  -2  20  -9     7326.38     9001.83    448.17 o 
   0  20  -9     3714.20     4358.47    160.59 o 
   2  20  -9    13479.01    13968.77    449.94 o 
  -3  21  -9     3774.75     4041.02    348.23 o 
  -1  21  -9     1618.64     1801.95    117.52 o 
   1  21  -9     9716.72    10388.80    364.90 o 
   3  21  -9     1142.17     1154.09    131.88 o 
  -2  22  -9     2265.89     2537.12    265.58 o 
   0  22  -9      841.53      755.34    151.99 o 
   2  22  -9      775.05      878.42    112.17 o 
  -3  23  -9      823.42      864.82    273.83 o 
  -1  23  -9     1124.71     1237.60    209.98 o 
   1  23  -9     7516.93     8155.50    321.64 o 
   3  23  -9      876.47      594.22    135.73 o 
  -2  24  -9    13387.68    14727.27    872.85 o 
   0  24  -9     1799.27     1619.60    189.19 o 
   2  24  -9     8948.39     8489.64    378.74 o 
  -1  25  -9     7834.87     7392.03    481.31 o 
   1  25  -9      418.75      521.61    161.72 o 
   0  26  -9      957.50      872.07    175.06 o 
   2  26  -9     1357.17     1277.39    158.18 o 
  -1  27  -9     6717.86     6152.16    445.51 o 
   1  27  -9     3134.20     2855.86    224.59 o 
   2   0  -8     9344.46     9162.12    192.62 o 
   4   0  -8     5068.37     4776.63    168.87 o 
  -5   1  -8     1721.84     1754.49    259.59 o 
  -3   1  -8     5754.75     5339.58    197.30 o 
  -1   1  -8    48295.04    49523.50    639.71 o 
   1   1  -8     4472.79     4314.68    117.06 o 
   3   1  -8    17805.24    18049.39    426.90 o 
   5   1  -8     4154.72     3655.05    257.14 o 
  -4   2  -8    20940.35    20162.02    760.49 o 
  -2   2  -8     2182.13     2172.44     71.62 o 
   0   2  -8    50716.08    50136.36    887.10 o 
   2   2  -8    50236.21    49739.03    824.14 o 
   4   2  -8     1285.31     1245.20     82.04 o 
  -3   3  -8     6272.06     6052.16    200.84 o 
  -1   3  -8     4721.78     4846.27     90.87 o 
   1   3  -8     7261.74     7417.02    133.00 o 
   3   3  -8     6579.48     6108.51    137.65 o 
   5   3  -8     2842.44     2828.56    238.26 o 
  -4   4  -8    25566.50    24300.91    925.56 o 
  -2   4  -8     2302.86     2309.08     96.45 o 
   0   4  -8    13578.44    13779.08    349.39 o 
   2   4  -8     9518.88     8987.01    235.44 o 
   4   4  -8     1054.13     1115.77    159.09 o 
  -5   5  -8      467.62      522.60    256.71 o 
  -3   5  -8    18801.67    17471.17    636.45 o 
  -1   5  -8    24138.72    24251.96    444.85 o 
   1   5  -8     3890.37     4371.39     94.07 o 
   3   5  -8    34356.59    34732.28    922.07 o 
   5   5  -8     7110.16     6423.27    312.91 o 
  -4   6  -8    18708.10    17512.51    676.53 o 
  -2   6  -8    10485.20     9745.50    279.80 o 
   0   6  -8    49583.30    50146.61   1072.34 o 
   2   6  -8    33114.14    33529.36    868.62 o 
   4   6  -8      555.91      400.71     99.90 o 
  -5   7  -8     1654.65     1891.53    224.03 o 
  -3   7  -8     1056.48      821.39     50.27 o 
  -1   7  -8    36851.09    37175.42    688.83 o 
   1   7  -8     2148.09     2214.46     66.85 o 
   3   7  -8     6330.81     6563.53    161.37 o 
   5   7  -8      228.09      370.53    127.93 o 
  -4   8  -8     4376.52     4518.23    311.34 o 
  -2   8  -8     2493.38     2610.88     96.24 o 
   0   8  -8    45719.48    44671.95    908.33 o 
   2   8  -8     2027.05     1909.68     66.91 o 
   4   8  -8     3385.86     3830.53    186.54 o 
  -5   9  -8     3194.53     3167.13    347.27 o 
  -3   9  -8    11933.70    12069.20    488.18 o 
  -1   9  -8    77921.23    80161.52   1625.89 o 
   1   9  -8     1685.81     1769.14     64.59 o 
   3   9  -8    21713.39    21733.54    431.91 o 
   5   9  -8     4185.60     3664.14    242.40 o 
  -4  10  -8     9393.87     9366.20    436.40 o 
  -2  10  -8     4246.71     4369.60    147.60 o 
   0  10  -8     4664.91     4637.56    144.91 o 
   2  10  -8    20677.32    20310.00    470.35 o 
   4  10  -8     2565.13     2805.70    140.91 o 
  -5  11  -8     3906.76     3777.41    406.46 o 
  -3  11  -8    11842.47    12050.66    473.84 o 
  -1  11  -8     6494.41     6775.72    194.15 o 
   1  11  -8     3834.27     3905.39    140.01 o 
   3  11  -8     1794.59     1796.31    123.56 o 
   5  11  -8     2192.84     2337.04    171.04 o 
  -4  12  -8     7221.53     7134.09    438.26 o 
  -2  12  -8     9367.77     9685.42    288.59 o 
   0  12  -8     4586.40     4864.62    156.26 o 
   2  12  -8    18636.88    19525.80    394.10 o 
   4  12  -8     1734.10     1705.44    128.60 o 
  -5  13  -8     1086.83      553.87    222.11 o 
  -3  13  -8     9419.99     9875.40    462.26 o 
  -1  13  -8    22794.71    23938.84    547.15 o 
   1  13  -8     2621.92     2669.28     91.13 o 
   3  13  -8    29101.96    28546.89    650.62 o 
   5  13  -8     6810.79     6614.52    324.23 o 
  -4  14  -8     3426.12     3216.51    241.17 o 
  -2  14  -8    10045.55    10894.91    317.42 o 
   0  14  -8     4328.78     4858.86    155.67 o 
   2  14  -8     7512.78     7442.16    211.91 o 
   4  14  -8       99.12        0.00     33.08 o 
  -3  15  -8      281.49      599.76    150.29 o 
  -1  15  -8    11687.13    11417.15    426.13 o 
   1  15  -8     4377.27     4170.10    151.38 o 
   3  15  -8     7687.50     7935.22    278.94 o 
   5  15  -8     1623.55     1369.04    180.55 o 
  -4  16  -8     7165.97     7238.74    477.67 o 
  -2  16  -8      468.64      525.77     85.38 o 
   0  16  -8    37424.02    40758.75    902.82 o 
   2  16  -8     2186.73     2308.74    123.16 o 
   4  16  -8     5200.89     5429.01    270.38 o 
  -3  17  -8     2024.90     2020.29    186.75 o 
  -1  17  -8    23629.77    25670.37    656.26 o 
   1  17  -8     2454.02     2542.94    141.26 o 
   3  17  -8     7854.24     7857.21    276.62 o 
  -4  18  -8     4228.31     4418.93    364.12 o 
  -2  18  -8     2664.92     3066.74    211.96 o 
   0  18  -8      627.79      812.94     79.78 o 
   2  18  -8     4517.87     4736.98    191.71 o 
   4  18  -8      305.31       90.92    124.14 o 
  -3  19  -8    13083.05    13602.88    630.83 o 
  -1  19  -8      100.33      128.34     90.84 o 
   1  19  -8     7109.33     6686.60    228.29 o 
   3  19  -8     5187.07     5533.68    222.53 o 
  -4  20  -8     4110.05     4829.46    450.18 o 
  -2  20  -8     7023.07     7588.96    362.36 o 
   0  20  -8     3420.78     3345.60    147.82 o 
   2  20  -8    15651.40    15850.68    495.31 o 
   4  20  -8      741.17      705.11    144.98 o 
  -3  21  -8      329.63      176.09    224.67 o 
  -1  21  -8    10325.68    10138.08    326.47 o 
   1  21  -8     5178.09     5150.95    216.02 o 
   3  21  -8     4235.97     4084.88    219.60 o 
  -2  22  -8     1291.05     1857.04    242.67 o 
   0  22  -8     2136.87     2196.39    130.02 o 
   2  22  -8     1359.66     1647.29    153.97 o 
  -3  23  -8     1977.20     2105.93    271.73 o 
  -1  23  -8     4812.59     4885.35    201.18 o 
   1  23  -8    10417.21    10569.02    343.59 o 
   3  23  -8     3647.50     3392.22    212.41 o 
  -2  24  -8     5033.38     5996.02    398.57 o 
   0  24  -8    12884.61    13041.48    604.72 o 
   2  24  -8     1638.86     1580.20    168.28 o 
  -1  25  -8     3742.10     4083.45    204.91 o 
   1  25  -8     3008.78     2842.85    171.00 o 
  -2  26  -8     1450.05     1666.42    278.50 o 
   0  26  -8     2735.80     2695.17    273.11 o 
   2  26  -8     1331.92     1145.51    150.18 o 
  -1  27  -8     1732.12     1533.65    254.11 o 
   1  27  -8     3633.63     3400.48    199.22 o 
   0  28  -8      745.69      622.32    167.27 o 
  -5   1  -7     7315.59     7375.45    405.33 o 
  -3   1  -7     2496.64     2292.30    101.36 o 
  -1   1  -7    52074.10    52918.84    664.28 o 
   1   1  -7     8900.13     8614.38    177.06 o 
   3   1  -7     6556.61     6568.22    190.91 o 
   5   1  -7     2366.75     2241.21    141.81 o 
  -4   2  -7     2962.57     2740.91    170.74 o 
  -2   2  -7     2168.10     2118.05     59.98 o 
   0   2  -7    13914.86    15927.52    361.97 o 
   2   2  -7    11151.57    11378.60    227.92 o 
   4   2  -7     3159.83     3190.48    125.08 o 
  -5   3  -7     4384.67     4053.80    314.90 o 
  -3   3  -7     2048.54     1918.13    118.46 o 
  -1   3  -7     7145.88     7098.22    100.34 o 
   1   3  -7    23611.23    22597.20    359.42 o 
   3   3  -7     2184.67     2248.39     66.92 o 
   5   3  -7     5870.54     5761.53    236.05 o 
  -4   4  -7     2314.50     2321.43    224.29 o 
  -2   4  -7     2738.67     2478.26     82.51 o 
   0   4  -7     2837.43     2727.89     87.10 o 
   2   4  -7     8020.73     8194.29    203.95 o 
   4   4  -7      282.29      170.13    139.78 o 
   6   4  -7     1116.77     1342.46    261.86 o 
  -5   5  -7     2161.99     1822.00    269.71 o 
  -3   5  -7     7294.78     6315.23    280.29 o 
  -1   5  -7     3049.54     3174.17     80.36 o 
   1   5  -7     9645.49     9449.43    150.47 o 
   3   5  -7     5694.60     5577.72    158.13 o 
   5   5  -7     6603.30     6499.39    259.81 o 
  -4   6  -7     1433.63     1228.14    195.49 o 
  -2   6  -7    32443.57    30322.57    745.10 o 
   0   6  -7     4600.68     4756.24    123.12 o 
   2   6  -7    11128.25    10870.92    345.88 o 
   4   6  -7     4685.29     4763.69    128.50 o 
  -5   7  -7     4001.17     4377.70    326.51 o 
  -3   7  -7     6585.71     6120.20    192.85 o 
  -1   7  -7    17958.96    18237.33    353.66 o 
   1   7  -7     3158.19     3021.34     91.38 o 
   3   7  -7      304.88      324.49     44.37 o 
   5   7  -7      495.09      439.33    115.53 o 
  -4   8  -7     6813.33     6769.27    372.63 o 
  -2   8  -7     8067.69     7439.72    244.59 o 
   0   8  -7     7014.13     6942.44    158.44 o 
   2   8  -7    13878.88    14100.48    281.00 o 
   4   8  -7      586.13      544.99     56.92 o 
  -5   9  -7      461.01      446.40    278.30 o 
  -3   9  -7     5728.14     5629.31    272.48 o 
  -1   9  -7    24587.31    24087.54    461.46 o 
   1   9  -7    14097.67    14724.01    302.57 o 
   3   9  -7     4302.52     4132.53    128.08 o 
   5   9  -7        4.05       23.20    135.21 o 
  -4  10  -7     6017.10     6485.69    317.29 o 
  -2  10  -7     4360.36     3973.84    193.10 o 
   0  10  -7    11072.67    11207.87    276.40 o 
   2  10  -7    17956.70    18028.78    348.99 o 
   4  10  -7     7922.92     7671.71    264.21 o 
  -5  11  -7      971.76      889.53    197.71 o 
  -3  11  -7     2328.10     2523.02    170.16 o 
  -1  11  -7     8351.71     7985.56    211.38 o 
   1  11  -7     6703.39     6757.31    194.47 o 
   3  11  -7     2658.64     2816.69     99.26 o 
   5  11  -7     1221.08     1290.49    164.41 o 
  -4  12  -7     7789.77     8554.12    406.32 o 
  -2  12  -7     4896.50     5284.30    145.24 o 
   0  12  -7     8026.81     8361.87    227.18 o 
   2  12  -7    16672.88    16125.92    373.96 o 
   4  12  -7     3278.10     3595.99    180.35 o 
  -5  13  -7     3048.29     2907.55    307.35 o 
  -3  13  -7     6925.74     6781.49    345.56 o 
  -1  13  -7     6428.03     7086.45    178.62 o 
   1  13  -7     1260.11     1329.94     81.62 o 
   3  13  -7    12124.57    12012.81    332.62 o 
   5  13  -7      388.75      371.81    107.81 o 
  -4  14  -7     3124.12     3465.84    339.15 o 
  -2  14  -7    21128.02    21534.55    551.53 o 
   0  14  -7     2000.00     1936.11     77.78 o 
   2  14  -7     6115.02     6042.82    200.54 o 
   4  14  -7     2721.02     2776.85    145.82 o 
  -3  15  -7     9727.22     9474.68    407.27 o 
  -1  15  -7     1501.31     1469.76     76.51 o 
   1  15  -7     1055.20     1216.58     90.10 o 
   3  15  -7     1668.10     1803.37    123.35 o 
   5  15  -7     1848.98     1337.70    137.30 o 
  -4  16  -7     3123.27     3126.84    333.88 o 
  -2  16  -7     4495.70     4397.93    286.47 o 
   0  16  -7    12473.65    12371.88    274.67 o 
   2  16  -7     6712.12     6843.76    232.02 o 
   4  16  -7     1263.77     1176.37    149.76 o 
  -3  17  -7     8594.65     8958.92    460.28 o 
  -1  17  -7     4308.92     4226.31    129.34 o 
   1  17  -7    27352.49    27516.38    662.36 o 
   3  17  -7     2197.03     2319.45    156.11 o 
  -4  18  -7      137.96     -186.73    257.81 o 
  -2  18  -7     3208.45     3448.09    266.30 o 
   0  18  -7    10491.36    11113.45    320.85 o 
   2  18  -7     4173.28     4405.73    185.32 o 
   4  18  -7     4829.66     4975.98    282.71 o 
  -3  19  -7     3308.39     3815.19    263.33 o 
  -1  19  -7    10843.29    11528.06    325.61 o 
   1  19  -7     1021.13     1064.38     95.00 o 
   3  19  -7     6770.41     7014.75    280.19 o 
  -4  20  -7     1920.20     1775.98    273.62 o 
  -2  20  -7     2688.59     2922.86    269.13 o 
   0  20  -7    15359.28    15571.29    436.54 o 
   2  20  -7     4013.35     4329.26    190.56 o 
   4  20  -7     5204.55     5285.33    306.79 o 
  -3  21  -7     7466.21     8420.68    558.25 o 
  -1  21  -7     8195.90     8740.12    282.14 o 
   1  21  -7     1558.30     1532.56    122.57 o 
   3  21  -7     4447.20     4604.51    202.56 o 
  -2  22  -7     6842.82     7042.66    377.28 o 
   0  22  -7     6959.64     7025.50    262.39 o 
   2  22  -7      318.56      269.67    126.81 o 
   4  22  -7      347.62      348.39    129.19 o 
  -3  23  -7     3557.86     3558.58    313.28 o 
  -1  23  -7     3490.50     4199.90    201.97 o 
   1  23  -7      285.04      396.27    105.64 o 
   3  23  -7     3758.08     3869.93    199.02 o 
  -2  24  -7     4428.85     4755.91    371.65 o 
   0  24  -7    16485.55    16586.79    520.41 o 
   2  24  -7       65.47      124.98    111.52 o 
  -3  25  -7      594.13      612.62    286.65 o 
  -1  25  -7     1673.83     1622.93    134.07 o 
   1  25  -7     9611.77     9901.36    343.01 o 
   3  25  -7     1276.07     1240.64    140.08 o 
  -2  26  -7       77.21     -143.20    227.74 o 
   0  26  -7     9875.93     9088.11    503.04 o 
   2  26  -7      813.80      812.67    139.79 o 
  -1  27  -7     3419.89     3577.06    225.24 o 
   1  27  -7     3897.80     3878.73    241.75 o 
   0  28  -7     4967.48     4692.12    374.77 o 
   1  29  -7     2044.53     1863.52    195.92 o 
   2   0  -6    10131.00     9780.84    200.11 o 
   4   0  -6    21163.83    20459.91    485.91 o 
   6   0  -6      757.66      623.44    184.59 o 
  -5   1  -6     5568.20     6008.99    330.85 o 
  -3   1  -6     2595.57     2382.83     92.11 o 
  -1   1  -6      497.14      808.80     30.50 o 
   1   1  -6    75553.05    76359.92   1175.03 o 
   3   1  -6      933.14     1086.79     66.12 o 
   5   1  -6     5804.25     5896.33    221.66 o 
  -4   2  -6      927.30      878.63    107.27 o 
  -2   2  -6    44317.18    43282.18    597.85 o 
   0   2  -6    14623.99    13394.01    305.17 o 
   2   2  -6    31881.04    30966.44    483.71 o 
   4   2  -6    26939.91    27741.79    605.23 o 
   6   2  -6       42.23        3.29    157.08 o 
  -5   3  -6     6528.09     7440.01    417.76 o 
  -3   3  -6    25582.31    23195.33    594.52 o 
  -1   3  -6    20394.91    20877.85    276.87 o 
   1   3  -6    11102.66    10626.92    160.20 o 
   3   3  -6     6118.71     6073.93    119.54 o 
   5   3  -6     2971.82     2959.53    150.67 o 
  -6   4  -6     5568.75     5492.66    454.59 o 
  -4   4  -6     3508.42     3274.43    220.30 o 
  -2   4  -6    98774.77    98993.84   1482.94 o 
   0   4  -6     4711.38     5344.09    200.82 o 
   2   4  -6    28085.85    28240.97    501.26 o 
   4   4  -6     2054.92     2004.05     94.05 o 
   6   4  -6      399.67      514.04    190.67 o 
  -5   5  -6     7203.03     6551.58    363.69 o 
  -3   5  -6    10268.26    10135.31    403.51 o 
  -1   5  -6    37731.55    38433.29    659.17 o 
   1   5  -6    25442.24    24026.42    408.48 o 
   3   5  -6     5112.12     5000.93    150.04 o 
   5   5  -6    11047.96    11244.14    391.50 o 
  -4   6  -6      409.33      650.68    151.56 o 
  -2   6  -6    31554.46    30496.31    728.36 o 
   0   6  -6    29352.69    30153.18    562.62 o 
   2   6  -6    11474.00    10799.91    259.22 o 
   4   6  -6    17568.47    17819.37    374.30 o 
   6   6  -6      473.08       96.46    218.50 o 
  -5   7  -6    15559.17    15963.33    713.07 o 
  -3   7  -6     5494.44     4947.95    239.92 o 
  -1   7  -6     5341.36     5463.12    114.38 o 
   1   7  -6    63258.09    64706.27    919.77 o 
   3   7  -6     6055.48     6109.06    147.19 o 
   5   7  -6     6725.64     6705.33    254.62 o 
  -4   8  -6     7598.61     7469.72    372.23 o 
  -2   8  -6     6651.12     6162.62    195.19 o 
   0   8  -6    13105.36    13241.67    260.86 o 
   2   8  -6    20675.23    19987.86    369.34 o 
   4   8  -6    15740.12    16098.74    355.15 o 
  -5   9  -6     6291.01     6537.01    436.39 o 
  -3   9  -6     5417.77     5584.24    175.45 o 
  -1   9  -6     9026.44     8953.65    179.95 o 
   1   9  -6    75000.98    74956.24   1352.07 o 
   3   9  -6      334.45      324.71     55.03 o 
   5   9  -6     5367.00     5522.33    222.12 o 
  -4  10  -6      313.80      421.93    197.89 o 
  -2  10  -6    21768.96    23274.47    578.23 o 
   0  10  -6     9421.42     9476.47    196.80 o 
   2  10  -6     2714.11     2806.35    106.36 o 
   4  10  -6    11481.46    11599.84    338.21 o 
  -5  11  -6     5564.78     5779.74    479.12 o 
  -3  11  -6    19497.08    19260.20    700.40 o 
  -1  11  -6    21414.86    21787.63    456.11 o 
   1  11  -6    23426.05    23678.65    548.95 o 
   3  11  -6     2964.44     3051.47     84.11 o 
   5  11  -6      902.80      689.09    144.42 o 
  -4  12  -6     6852.49     6833.13    354.36 o 
  -2  12  -6    43005.93    41887.99   1018.73 o 
   0  12  -6     5991.50     6306.62    141.20 o 
   2  12  -6    15077.74    15143.38    363.16 o 
   4  12  -6     7196.24     7452.30    290.28 o 
  -5  13  -6     3597.75     3536.53    366.88 o 
  -3  13  -6    13142.95    13739.35    561.92 o 
  -1  13  -6     7130.82     7648.98    175.73 o 
   1  13  -6    27400.03    27835.31    613.49 o 
   3  13  -6     3981.78     4266.44    122.10 o 
   5  13  -6     8968.20     8879.87    377.42 o 
  -4  14  -6     2042.35     2027.18    233.88 o 
  -2  14  -6     7200.78     7194.27    229.21 o 
   0  14  -6    26642.05    26578.74    521.91 o 
   2  14  -6     1539.88     1684.29    101.19 o 
   4  14  -6     4406.34     4233.64    172.96 o 
  -5  15  -6     8639.05     9087.88    662.69 o 
  -3  15  -6     1670.13     1965.58    175.38 o 
  -1  15  -6     2110.46     2466.83     81.85 o 
   1  15  -6    23675.26    23236.22    540.17 o 
   3  15  -6     2778.16     2758.30    146.81 o 
   5  15  -6     5621.34     5699.00    430.47 o 
  -4  16  -6     3539.64     4138.19    281.30 o 
  -2  16  -6     8676.28     8894.99    375.43 o 
   0  16  -6     4643.11     4175.74    152.11 o 
   2  16  -6    29585.80    30558.51    718.75 o 
   4  16  -6     4235.00     4501.20    200.95 o 
  -5  17  -6     1122.21      949.22    370.60 o 
  -3  17  -6     6939.66     6746.81    371.65 o 
  -1  17  -6     2043.40     2022.01     89.63 o 
   1  17  -6    23153.65    23676.96    561.18 o 
   3  17  -6     1822.62     1648.65    136.60 o 
   5  17  -6     2114.35     2059.49    252.59 o 
  -4  18  -6     1374.45     1726.23    261.88 o 
  -2  18  -6    16711.00    17526.80    680.04 o 
   0  18  -6     5218.22     4956.82    247.67 o 
   2  18  -6     2157.80     2141.54    113.27 o 
   4  18  -6     2734.61     2901.06    179.20 o 
  -3  19  -6     2775.89     2736.72    289.96 o 
  -1  19  -6    21640.26    21691.82    569.00 o 
   1  19  -6     3627.71     3668.36    148.61 o 
   3  19  -6     3496.43     3528.17    185.34 o 
  -4  20  -6     1449.69     1346.50    322.53 o 
  -2  20  -6    15668.51    15548.52    652.11 o 
   0  20  -6     3838.71     4127.33    232.39 o 
   2  20  -6     3236.25     3511.33    178.81 o 
   4  20  -6     6049.74     6454.48    302.99 o 
  -3  21  -6    11450.39    11087.60    581.61 o 
  -1  21  -6      219.29      209.31     84.05 o 
   1  21  -6     6064.46     6136.38    209.56 o 
   3  21  -6     5518.67     5654.67    242.27 o 
  -4  22  -6     1415.16     1810.35    275.55 o 
  -2  22  -6     1382.12     1364.89    174.87 o 
   0  22  -6     3809.67     4050.49    266.12 o 
   2  22  -6     2147.44     2297.86    138.44 o 
   4  22  -6     2495.18     2068.91    170.70 o 
  -3  23  -6     2784.87     3181.18    367.80 o 
  -1  23  -6     5576.97     5964.04    250.15 o 
   1  23  -6     7884.53     7657.64    253.24 o 
   3  23  -6     4267.83     4281.20    217.21 o 
  -2  24  -6     4812.55     5829.81    386.01 o 
   0  24  -6     8358.10     7697.62    385.37 o 
   2  24  -6     4223.27     4076.70    205.50 o 
  -3  25  -6     5270.62     5739.06    457.03 o 
  -1  25  -6     3830.46     3641.20    173.56 o 
   1  25  -6     4293.32     4493.23    215.96 o 
   3  25  -6     4819.97     4401.39    241.79 o 
  -2  26  -6     5944.53     6988.43    535.01 o 
   0  26  -6      615.03     1011.94    153.46 o 
   2  26  -6     5172.17     5088.42    252.76 o 
  -1  27  -6    11062.95    11212.41    472.73 o 
   1  27  -6      101.23      284.52    123.44 o 
  -2  28  -6     2778.54     2291.49    358.81 o 
   0  28  -6     1295.82     1216.46    230.95 o 
   2  28  -6       57.61       35.54    119.23 o 
  -1  29  -6     1175.60     1193.71    239.50 o 
   1  29  -6     1191.82     1241.81    128.16 o 
   0  30  -6      648.18      663.10    166.49 o 
  -5   1  -5      353.11      255.93     99.75 o 
  -3   1  -5    24456.57    22877.70    484.25 o 
  -1   1  -5    12593.23    11929.22    196.42 o 
   1   1  -5    52474.17    51820.86    828.25 o 
   3   1  -5    11669.31    11734.54    218.04 o 
   5   1  -5     2314.14     2122.99    127.85 o 
  -4   2  -5     3720.31     3857.91    225.24 o 
  -2   2  -5    19066.62    19120.87    313.75 o 
   0   2  -5     1789.86     1800.29     55.86 o 
   2   2  -5    12192.28    12094.66    196.77 o 
   4   2  -5     2325.20     2169.42     65.44 o 
   6   2  -5     1133.69      995.78    230.10 o 
  -5   3  -5     3982.41     3768.44    262.33 o 
  -3   3  -5    22057.18    20363.91    524.07 o 
  -1   3  -5     3931.19     4314.15     70.67 o 
   1   3  -5    10093.21    10313.80    194.63 o 
   3   3  -5    12483.49    12680.38    213.23 o 
   5   3  -5      902.21     1084.51    136.99 o 
  -6   4  -5      921.63     1215.24    301.32 o 
  -4   4  -5      274.10      392.20     43.95 o 
  -2   4  -5     6051.39     5999.80    110.61 o 
   0   4  -5     9206.52     9149.61    183.48 o 
   2   4  -5     5305.45     5444.22    122.95 o 
   4   4  -5     3057.94     2932.42     82.36 o 
   6   4  -5      252.11      142.86    161.92 o 
  -5   5  -5     3812.55     3125.62    264.49 o 
  -3   5  -5    12983.23    12104.72    325.02 o 
  -1   5  -5     4837.30     4856.86    108.22 o 
   1   5  -5    10028.12    10168.84    168.90 o 
   3   5  -5    13586.13    13718.91    401.64 o 
   5   5  -5     1876.65     1925.00    101.33 o 
  -6   6  -5      422.07      145.04    202.45 o 
  -4   6  -5     4793.48     5258.49    304.81 o 
  -2   6  -5     2694.15     2370.63     75.15 o 
   0   6  -5    52103.73    51398.46    905.85 o 
   2   6  -5      863.89      927.81     36.18 o 
   4   6  -5     3667.82     3392.03    102.09 o 
   6   6  -5      980.90      985.16    192.73 o 
  -5   7  -5      138.93      199.07    235.66 o 
  -3   7  -5     9714.26     9330.09    205.03 o 
  -1   7  -5    21173.73    21226.12    348.83 o 
   1   7  -5    13934.82    13278.28    275.48 o 
   3   7  -5    13995.34    14280.38    296.30 o 
   5   7  -5       56.84      -33.22     63.16 o 
  -6   8  -5      924.25      836.80    318.29 o 
  -4   8  -5     2654.15     2930.79    227.12 o 
  -2   8  -5    12557.96    12359.79    277.28 o 
   0   8  -5    11717.56    11522.07    243.79 o 
   2   8  -5     1878.56     1663.83     72.53 o 
   4   8  -5     9698.77     9615.64    274.71 o 
   6   8  -5       78.63       74.44    164.58 o 
  -5   9  -5      192.33       33.09    161.92 o 
  -3   9  -5     3134.10     2932.33    108.26 o 
  -1   9  -5    10698.34    10453.55    194.92 o 
   1   9  -5    26178.56    25947.44    481.59 o 
   3   9  -5    11088.77    11554.31    202.57 o 
   5   9  -5     1555.87     1468.85    119.13 o 
  -4  10  -5     7485.15     7119.31    333.87 o 
  -2  10  -5    15141.34    14854.61    346.80 o 
   0  10  -5     9757.77    10324.34    181.69 o 
   2  10  -5    11478.63    10866.68    271.82 o 
   4  10  -5    10585.13    10523.37    298.79 o 
  -5  11  -5     5484.19     6401.90    505.16 o 
  -3  11  -5     1999.25     1955.50     67.40 o 
  -1  11  -5     6610.34     6407.13    133.10 o 
   1  11  -5     2832.04     2903.74    108.70 o 
   3  11  -5     1385.55     1272.58     62.76 o 
   5  11  -5     2232.48     2354.37    167.19 o 
  -4  12  -5       70.96      195.28    197.74 o 
  -2  12  -5    22432.22    22511.76    461.77 o 
   0  12  -5    10112.67    10279.40    277.14 o 
   2  12  -5     3533.30     3448.92    124.77 o 
   4  12  -5     5360.91     5412.46    205.02 o 
  -5  13  -5     1536.84     1540.76    305.43 o 
  -3  13  -5     3767.70     4088.27    164.54 o 
  -1  13  -5    15446.94    15330.31    323.02 o 
   1  13  -5     3547.76     3530.66    119.59 o 
   3  13  -5      599.39      671.68     57.63 o 
   5  13  -5     4258.83     5118.85    401.66 o 
  -4  14  -5     5590.22     5700.80    366.95 o 
  -2  14  -5    10430.20    10079.36    283.75 o 
   0  14  -5    42326.23    41414.18    848.64 o 
   2  14  -5     1736.03     1671.38     96.22 o 
   4  14  -5     2520.95     2488.73    155.91 o 
  -5  15  -5     4313.47     5342.79    458.77 o 
  -3  15  -5      786.45      845.93     94.93 o 
  -1  15  -5    20748.79    20636.32    441.79 o 
   1  15  -5    10430.83    10006.68    271.71 o 
   3  15  -5     2370.16     2354.97    124.57 o 
   5  15  -5      756.04      680.58    244.25 o 
  -4  16  -5      138.34       69.82    219.54 o 
  -2  16  -5     5401.89     5302.36    179.30 o 
   0  16  -5     5181.85     4924.50    173.78 o 
   2  16  -5     8606.93     9158.68    291.97 o 
   4  16  -5     5722.50     5739.50    227.34 o 
  -5  17  -5      350.30      633.97    320.56 o 
  -3  17  -5     5808.86     5733.03    220.00 o 
  -1  17  -5     6564.19     6240.67    167.16 o 
   1  17  -5     6181.69     6307.27    196.07 o 
   3  17  -5    11720.77    12233.55    360.38 o 
   5  17  -5     1650.14     1581.37    271.50 o 
  -4  18  -5    11470.03    12588.75    696.50 o 
  -2  18  -5     1550.40     1470.41    165.63 o 
   0  18  -5      809.51      931.49    107.48 o 
   2  18  -5    12119.05    12328.41    363.59 o 
   4  18  -5     3699.02     3731.56    175.52 o 
  -3  19  -5      933.74      997.24    135.17 o 
  -1  19  -5     4048.66     3759.69    121.96 o 
   1  19  -5    13078.22    13014.15    360.98 o 
   3  19  -5       50.90      -26.50     93.58 o 
  -4  20  -5     4593.59     4844.69    382.18 o 
  -2  20  -5     5114.41     4965.01    319.56 o 
   0  20  -5     2034.12     1815.33    149.38 o 
   2  20  -5     9569.75     9252.23    291.04 o 
   4  20  -5     3536.13     3420.14    194.10 o 
  -3  21  -5     5236.75     5110.57    354.19 o 
  -1  21  -5    18402.78    18134.53    518.60 o 
   1  21  -5     4025.87     3906.12    152.90 o 
   3  21  -5     2982.71     3240.72    190.23 o 
  -4  22  -5     3549.57     3842.68    430.49 o 
  -2  22  -5    16021.84    16572.05    715.98 o 
   0  22  -5     9813.11     9363.29    428.17 o 
   2  22  -5    13312.87    13655.37    419.75 o 
   4  22  -5       62.64      -84.04    106.47 o 
  -3  23  -5     1149.64     1170.09    274.42 o 
  -1  23  -5     6973.63     6765.45    400.50 o 
   1  23  -5     6326.79     6586.63    225.84 o 
   3  23  -5       19.26       19.49    107.73 o 
  -2  24  -5     2428.40     2308.49    259.91 o 
   0  24  -5     1416.75     1303.28    158.75 o 
   2  24  -5    12524.78    12575.87    413.63 o 
  -3  25  -5     2963.78     2271.14    326.00 o 
  -1  25  -5     1532.01     1338.42    126.49 o 
   1  25  -5     1969.82     1872.85    164.59 o 
   3  25  -5     5637.87     5670.84    283.52 o 
  -2  26  -5     3497.17     2887.76    313.70 o 
   0  26  -5      387.45      410.01    135.08 o 
   2  26  -5     6221.24     6308.45    291.08 o 
  -1  27  -5     3232.12     2999.77    263.60 o 
   1  27  -5     3555.23     3409.52    200.77 o 
  -2  28  -5     1929.17     2250.43    269.83 o 
   0  28  -5     3955.89     3894.62    292.75 o 
   2  28  -5     3545.66     3876.06    240.95 o 
  -1  29  -5    15122.42    15234.40    872.58 o 
   1  29  -5     2227.14     2054.43    165.15 o 
   0  30  -5     1085.40      731.52    233.60 o 
   2   0  -4    36698.47    36175.17    548.78 o 
   4   0  -4     2864.83     2764.70     86.29 o 
   6   0  -4     9869.34     8202.15    393.01 o 
  -5   1  -4      948.15      943.47    110.14 o 
  -3   1  -4    24031.98    23082.58    288.74 o 
  -1   1  -4     7932.15     7659.12    105.00 o 
   1   1  -4      382.41      479.71     18.37 o 
   3   1  -4    30536.56    30072.96    412.69 o 
   5   1  -4     1131.05     1115.50    104.40 o 
  -6   2  -4      431.04      158.64    167.96 o 
  -4   2  -4     6963.88     6896.73    116.80 o 
  -2   2  -4       78.36       91.97     13.74 o 
   0   2  -4    54372.33    54467.11    913.75 o 
   2   2  -4    12949.61    12593.45    214.56 o 
   4   2  -4     4753.07     4728.17    112.87 o 
   6   2  -4     6842.97     7734.84    552.10 o 
  -5   3  -4     1526.42     1550.55    195.84 o 
  -3   3  -4    15999.26    15540.82    236.50 o 
  -1   3  -4    98939.10    98217.53   1197.04 o 
   1   3  -4     7938.38     7704.95    147.39 o 
   3   3  -4    21045.72    21080.20    310.25 o 
   5   3  -4     3608.73     3491.77    116.25 o 
  -6   4  -4     4815.22     5596.96    460.36 o 
  -4   4  -4    21536.83    21577.47    362.06 o 
  -2   4  -4     3468.18     3582.70     57.01 o 
   0   4  -4   192657.69   198048.67   3230.01 o 
   2   4  -4    34354.30    34928.64    583.11 o 
   4   4  -4    17948.32    18094.84    284.21 o 
   6   4  -4     2067.89     2276.59    272.01 o 
  -5   5  -4       96.90      216.94    173.56 o 
  -3   5  -4    12248.46    12312.75    249.54 o 
  -1   5  -4    22412.95    21612.17    335.87 o 
   1   5  -4    24470.40    24365.96    432.10 o 
   3   5  -4    10367.09    10411.63    193.25 o 
   5   5  -4     2791.84     2762.15    109.42 o 
  -6   6  -4      794.36      802.71    222.44 o 
  -4   6  -4     3503.29     3452.89     96.19 o 
  -2   6  -4      531.81      638.28     33.02 o 
   0   6  -4    20930.35    21333.29    351.60 o 
   2   6  -4    33871.62    34429.00    533.47 o 
   4   6  -4     3241.50     3160.32     92.05 o 
   6   6  -4     5148.99     5013.10    346.85 o 
  -5   7  -4     2751.47     2222.36    293.74 o 
  -3   7  -4    50695.83    49304.61   1135.54 o 
  -1   7  -4    25716.26    25689.53    442.77 o 
   1   7  -4     6182.40     6222.23    132.00 o 
   3   7  -4    35214.40    36175.23    519.23 o 
   5   7  -4     4197.72     4220.77    150.08 o 
  -6   8  -4     5157.36     5416.50    493.57 o 
  -4   8  -4    20033.02    20394.73    534.70 o 
  -2   8  -4    11616.22    11615.97    217.96 o 
   0   8  -4    31079.71    32238.62    583.57 o 
   2   8  -4    19292.87    18201.31    321.58 o 
   4   8  -4     8996.31     9413.93    226.82 o 
   6   8  -4     6309.02     5818.33    433.89 o 
  -5   9  -4      895.47     1032.48    251.62 o 
  -3   9  -4    10237.57     9915.99    223.06 o 
  -1   9  -4    20363.44    20355.87    358.48 o 
   1   9  -4      432.40      464.74     35.97 o 
   3   9  -4    48575.70    50636.59    774.51 o 
   5   9  -4     1046.18     1113.15     88.41 o 
  -4  10  -4     9273.18     9174.08    279.17 o 
  -2  10  -4     5330.42     5059.23    109.64 o 
   0  10  -4    36886.18    38525.93    683.98 o 
   2  10  -4    10619.51     9976.99    237.09 o 
   4  10  -4      407.42      584.57    101.44 o 
   6  10  -4     2640.23     2545.16    263.42 o 
  -5  11  -4     1794.09     1745.13    278.46 o 
  -3  11  -4    11752.78    11767.85    255.28 o 
  -1  11  -4    74375.71    73022.75   1205.93 o 
   1  11  -4    12297.03    11931.33    247.24 o 
   3  11  -4    35932.14    35151.08    553.73 o 
   5  11  -4     1082.36     1135.17     85.25 o 
  -4  12  -4     4293.80     4350.23    183.99 o 
  -2  12  -4     8530.88     8503.04    196.35 o 
   0  12  -4    57063.40    56285.94    998.26 o 
   2  12  -4     5216.37     5144.51    169.66 o 
   4  12  -4     6710.47     7170.90    236.41 o 
  -5  13  -4     1014.53     1469.70    232.83 o 
  -3  13  -4     6476.66     6791.80    164.26 o 
  -1  13  -4    14650.92    13954.52    294.68 o 
   1  13  -4     4745.89     4632.70    145.29 o 
   3  13  -4     5331.93     5526.69    148.20 o 
   5  13  -4     1770.50     1700.02    245.92 o 
  -4  14  -4    11370.11    11633.69    537.93 o 
  -2  14  -4     6791.17     6751.72    174.35 o 
   0  14  -4     5574.85     5265.26    154.88 o 
   2  14  -4    26178.34    25842.69    589.46 o 
   4  14  -4       41.91      232.22    100.66 o 
  -5  15  -4     2745.38     3122.71    319.33 o 
  -3  15  -4    44860.46    43734.34   1080.75 o 
  -1  15  -4     7131.26     7063.76    198.71 o 
   1  15  -4     3323.00     3229.54    127.58 o 
   3  15  -4    14277.07    14881.85    385.41 o 
   5  15  -4     1898.92     2170.93    277.05 o 
  -4  16  -4     1607.85     1433.82    214.22 o 
  -2  16  -4     9703.75     9297.67    226.64 o 
   0  16  -4     5397.90     4915.49    173.94 o 
   2  16  -4     7617.83     7419.85    212.59 o 
   4  16  -4    10047.09     9968.09    323.21 o 
  -5  17  -4     2053.97     2631.41    315.42 o 
  -3  17  -4     2152.42     2053.63    121.26 o 
  -1  17  -4    15638.65    14821.12    416.29 o 
   1  17  -4     4023.04     3936.39    140.29 o 
   3  17  -4    11474.49    11581.90    351.17 o 
   5  17  -4     1562.13     1617.53    274.93 o 
  -4  18  -4    10567.52    11132.71    595.20 o 
  -2  18  -4     4585.59     4522.98    141.56 o 
   0  18  -4    26316.82    25333.44    901.75 o 
   2  18  -4     4893.91     4886.91    171.75 o 
   4  18  -4     1364.80     1364.24    123.26 o 
  -3  19  -4     3568.59     3534.43    165.36 o 
  -1  19  -4    14762.96    14390.81    605.45 o 
   1  19  -4    19024.95    18391.89    446.07 o 
   3  19  -4    10887.91    10498.71    344.81 o 
   5  19  -4     1230.81     1510.76    277.92 o 
  -4  20  -4     2761.05     3047.78    366.74 o 
  -2  20  -4     2250.30     2168.29    140.97 o 
   0  20  -4    16901.92    16759.64    637.90 o 
   2  20  -4      824.37      888.28    114.49 o 
   4  20  -4     1970.87     1956.26    141.93 o 
  -3  21  -4       25.37      -36.66    116.57 o 
  -1  21  -4    15278.15    15249.37    663.63 o 
   1  21  -4     4443.03     4500.84    172.22 o 
   3  21  -4     1960.77     2098.45    163.88 o 
  -4  22  -4     4562.70     4902.01    407.15 o 
  -2  22  -4     1336.85     1639.12    178.24 o 
   0  22  -4     6669.83     6441.69    299.41 o 
   2  22  -4     8317.31     8361.92    286.36 o 
   4  22  -4     2207.79     1557.45    162.06 o 
  -3  23  -4     8948.93     8688.91    331.93 o 
  -1  23  -4     1115.65      814.58    175.49 o 
   1  23  -4     6525.47     6568.89    235.27 o 
   3  23  -4     7625.34     7695.16    282.19 o 
  -2  24  -4     2561.40     2798.76    249.96 o 
   0  24  -4     1342.99      914.74    192.75 o 
   2  24  -4    11680.74    10981.57    350.73 o 
   4  24  -4     1315.14     1079.24    205.01 o 
  -3  25  -4     1233.28     1200.46    138.47 o 
   1  25  -4     4941.46     5165.85    232.35 o 
   3  25  -4     1903.43     1756.92    191.50 o 
  -2  26  -4      171.31      388.40    196.48 o 
   0  26  -4    10266.25    10385.54    493.73 o 
   2  26  -4      351.19      299.53    105.15 o 
  -3  27  -4     2741.00     1965.56    301.99 o 
   1  27  -4    10012.57     9418.90    367.84 o 
   3  27  -4      676.10      793.01    159.91 o 
  -2  28  -4     3668.99     3619.86    335.94 o 
   0  28  -4     2965.49     2734.81    245.63 o 
   2  28  -4      335.53      188.49    153.31 o 
   1  29  -4     2677.50     2669.29    206.26 o 
   0  30  -4      592.51      565.66    221.94 o 
  -5   1  -3     2523.79     2510.77     92.86 o 
  -3   1  -3     6334.70     6040.48    101.39 o 
  -1   1  -3    45992.79    45323.57    597.02 o 
   1   1  -3    23896.67    23078.46    349.11 o 
   3   1  -3    23199.04    23339.21    327.17 o 
   5   1  -3     6079.55     6365.48    231.31 o 
  -6   2  -3      599.63      650.55    256.15 o 
  -4   2  -3    11213.88    11096.82    222.65 o 
  -2   2  -3    11549.38    11242.86    164.85 o 
   0   2  -3    10195.17     9909.02    168.02 o 
   2   2  -3     6930.98     7016.76    150.12 o 
   4   2  -3     5770.26     5993.79    118.17 o 
   6   2  -3      236.43       55.10    182.18 o 
  -5   3  -3     6178.28     6446.19    223.24 o 
  -3   3  -3     7947.29     7820.54    157.26 o 
  -1   3  -3    58804.67    57783.30    940.54 o 
   1   3  -3     5942.45     6398.86    153.63 o 
   3   3  -3     2214.35     2250.67     56.19 o 
   5   3  -3     5690.29     5563.01    146.98 o 
  -6   4  -3       95.01      153.09    283.60 o 
  -4   4  -3     2569.96     2617.36    101.92 o 
  -2   4  -3     1865.35     2162.05     49.88 o 
   0   4  -3     7427.59     7445.24    145.26 o 
   2   4  -3     4075.44     3983.89     82.81 o 
   4   4  -3      486.39      470.25     38.14 o 
   6   4  -3      792.36      547.24    197.56 o 
  -5   5  -3     3959.12     3992.03    160.88 o 
  -3   5  -3     4826.99     4599.66    136.50 o 
  -1   5  -3    37666.41    36624.66    556.14 o 
   1   5  -3     6596.35     6530.73    135.66 o 
   3   5  -3     2640.61     2717.95     61.67 o 
   5   5  -3     2415.72     2576.41    111.65 o 
  -6   6  -3     1292.74     1110.52    216.37 o 
  -4   6  -3     2332.67     2575.34    106.96 o 
  -2   6  -3    27412.17    28157.33    442.16 o 
   0   6  -3     3070.13     3254.96     82.05 o 
   2   6  -3    58337.64    56365.59    801.98 o 
   4   6  -3      376.81      479.35     48.72 o 
   6   6  -3     1480.21     1232.77    180.13 o 
  -5   7  -3     1617.41     1444.70    202.02 o 
  -3   7  -3      567.83      511.50     42.77 o 
  -1   7  -3    10126.98     9887.21    154.89 o 
   1   7  -3    26364.06    26289.71    487.95 o 
   3   7  -3     9138.55     9493.09    161.38 o 
   5   7  -3     2832.88     2920.76    124.92 o 
  -6   8  -3     1457.68     1589.72    317.48 o 
  -4   8  -3     6135.97     6406.94    196.53 o 
  -2   8  -3     9203.88     8936.95    168.81 o 
   0   8  -3    24096.77    25214.65    458.81 o 
   2   8  -3    21759.46    21781.82    405.31 o 
   4   8  -3      984.32     1086.75     57.77 o 
   6   8  -3     2576.97     2463.31    288.17 o 
  -5   9  -3      349.74      631.80    257.97 o 
  -3   9  -3     2818.98     2923.37     89.24 o 
  -1   9  -3     3894.39     3711.71     72.69 o 
   1   9  -3     6629.64     6538.14    154.51 o 
   3   9  -3    14189.08    14051.00    224.16 o 
   5   9  -3     1923.49     2030.06    104.00 o 
  -6  10  -3     1084.40     1684.38    340.10 o 
  -4  10  -3    17945.90    18683.28    511.20 o 
  -2  10  -3    21365.55    20860.47    361.17 o 
   0  10  -3    20564.32    20941.07    399.07 o 
   2  10  -3     4809.67     4466.98    119.03 o 
   4  10  -3     5664.42     5408.23    145.95 o 
   6  10  -3      656.48      420.34    202.60 o 
  -5  11  -3     3929.52     4131.90    318.09 o 
  -3  11  -3    15682.64    15628.15    353.66 o 
  -1  11  -3     3073.05     2786.30     69.14 o 
   1  11  -3     7038.68     6945.14    139.01 o 
   3  11  -3     5309.08     5284.83    136.91 o 
   5  11  -3      627.29     1057.37    190.89 o 
  -4  12  -3     6521.59     6753.32    219.98 o 
  -2  12  -3     1714.81     1680.34     63.05 o 
   0  12  -3    16601.21    16046.18    317.61 o 
   2  12  -3     9461.75     9661.12    244.55 o 
   4  12  -3      340.60      412.26     56.71 o 
  -5  13  -3      100.09       13.04    193.25 o 
  -3  13  -3     6103.54     6165.54    156.66 o 
  -1  13  -3     5824.21     5711.78    134.61 o 
   1  13  -3    16391.37    15760.70    313.73 o 
   3  13  -3     1448.47     1409.56     74.89 o 
   5  13  -3      610.13      746.46    197.62 o 
  -4  14  -3     2397.59     2379.00    147.07 o 
  -2  14  -3    11651.56    11079.03    248.67 o 
   0  14  -3    20231.07    19469.04    481.76 o 
   2  14  -3    28245.83    28286.47    677.52 o 
   4  14  -3     4062.48     4001.10    139.49 o 
  -5  15  -3     2823.69     3022.41    283.07 o 
  -3  15  -3    13815.08    14352.97    392.84 o 
  -1  15  -3     5359.72     5023.12    134.20 o 
   1  15  -3    20255.91    19351.99    462.14 o 
   3  15  -3    10442.72    11453.65    313.25 o 
   5  15  -3      441.40      219.62    218.78 o 
  -4  16  -3     2061.41     2006.37    134.65 o 
  -2  16  -3      463.03      585.92     71.08 o 
   0  16  -3     5466.05     5095.27    194.18 o 
   2  16  -3     5938.39     5872.45    198.31 o 
   4  16  -3     3052.85     3198.35    156.99 o 
  -5  17  -3     4848.27     5326.67    407.81 o 
  -3  17  -3     2845.98     2890.59    144.08 o 
  -1  17  -3    12715.38    12252.13    274.27 o 
   1  17  -3     4591.83     4497.64    150.15 o 
   3  17  -3     5143.02     5359.10    179.19 o 
   5  17  -3     4093.56     4599.86    332.68 o 
  -4  18  -3     8644.82     9651.45    509.48 o 
  -2  18  -3    27319.65    26095.05    569.35 o 
   0  18  -3     7034.21     7077.39    297.37 o 
   2  18  -3     1444.18     1430.01    110.65 o 
   4  18  -3     5295.70     5104.90    222.33 o 
  -5  19  -3      964.61      582.17    317.80 o 
  -3  19  -3     9470.69     8846.12    283.92 o 
  -1  19  -3     2032.34     1966.18     98.82 o 
   1  19  -3    10415.51    10299.93    298.04 o 
   3  19  -3     9394.78     9747.03    309.63 o 
   5  19  -3       65.03     -164.72    225.98 o 
  -4  20  -3      207.00      -32.88    197.11 o 
  -2  20  -3     1315.79     1537.83    127.97 o 
   0  20  -3    11144.43    11836.62    472.42 o 
   2  20  -3      762.46      862.68     99.27 o 
   4  20  -3     2649.54     2736.40    186.00 o 
  -3  21  -3     1490.28     1478.66    133.23 o 
  -1  21  -3     6457.36     6745.80    316.68 o 
   1  21  -3    22864.47    23462.37    573.99 o 
   3  21  -3     1968.46     2140.33    144.32 o 
  -4  22  -3      118.74       -3.36    289.77 o 
  -2  22  -3     6620.28     6218.91    247.14 o 
   0  22  -3    27662.51    26276.46    948.58 o 
   2  22  -3     3705.13     3839.51    179.75 o 
   4  22  -3     9486.72     9114.92    610.92 o 
  -3  23  -3     4928.81     4900.76    241.39 o 
   1  23  -3     5702.78     5303.23    194.72 o 
   3  23  -3     5220.26     5090.93    213.34 o 
  -4  24  -3      298.11       47.95    295.67 o 
  -2  24  -3     2905.55     2947.99    181.67 o 
   0  24  -3     1357.68     1725.03    207.20 o 
   2  24  -3       81.15      213.02    102.76 o 
   4  24  -3     5318.35     5020.70    426.78 o 
  -3  25  -3     7797.04     7595.90    358.86 o 
   1  25  -3     1259.59     1493.72    147.38 o 
   3  25  -3     1335.64     1376.34    173.88 o 
  -2  26  -3    16838.47    16422.74    927.89 o 
   0  26  -3    11125.87    10329.45    493.00 o 
   2  26  -3      677.64      518.84    109.78 o 
  -3  27  -3      867.32      976.65    170.50 o 
   1  27  -3      506.43      204.49    114.97 o 
   3  27  -3     3741.61     3310.45    228.97 o 
  -2  28  -3     1007.86     1075.12    295.44 o 
   0  28  -3     3040.03     2587.16    239.18 o 
   2  28  -3     1922.04     1535.61    143.05 o 
   1  29  -3    15462.68    14426.13    563.04 o 
   2   0  -2    70709.34    70950.01    875.31 o 
   4   0  -2    28140.51    28012.91    434.17 o 
   6   0  -2      769.78      764.99    129.62 o 
  -5   1  -2     9208.78     9034.98    231.70 o 
  -3   1  -2     7034.37     6844.43    127.64 o 
  -1   1  -2    45177.75    44354.71    541.22 o 
   1   1  -2     9748.71    10362.34    171.69 o 
   3   1  -2     1595.31     1635.53     47.97 o 
   5   1  -2     6513.50     6348.00    166.46 o 
  -6   2  -2       15.93       22.99    160.51 o 
  -4   2  -2       64.61       41.64     37.85 o 
  -2   2  -2     4479.30     4689.39     81.86 o 
   0   2  -2     2184.70     2538.62     54.56 o 
   2   2  -2     7946.91     7680.33    125.80 o 
   4   2  -2     5627.91     5903.40    117.33 o 
   6   2  -2      444.80      501.57    168.87 o 
  -5   3  -2    18076.16    16542.38    492.93 o 
  -3   3  -2     7756.91     8067.77    138.56 o 
  -1   3  -2    16529.04    16118.83    275.77 o 
   1   3  -2   193757.86   201010.09   3292.37 o 
   3   3  -2     1404.16     1443.30     45.02 o 
   5   3  -2    14190.00    14373.58    348.05 o 
  -6   4  -2     4556.71     5028.97    396.84 o 
  -4   4  -2    19811.41    19604.89    378.75 o 
  -2   4  -2    67783.30    71535.27   1200.62 o 
   0   4  -2    27705.52    28677.14    515.40 o 
   2   4  -2   117126.97   120942.22   1537.42 o 
   4   4  -2    26526.76    26794.05    366.23 o 
   6   4  -2     3162.83     3012.23    194.36 o 
  -5   5  -2     2307.90     2210.46    223.23 o 
  -3   5  -2     1529.34     1549.87     60.60 o 
  -1   5  -2     8585.10     8299.63    131.33 o 
   1   5  -2    33620.61    32027.23    542.31 o 
   3   5  -2     5770.14     6072.38    101.57 o 
   5   5  -2     5892.24     6083.07    189.81 o 
  -6   6  -2      247.33      649.38    284.73 o 
  -4   6  -2      629.60      676.32     51.81 o 
  -2   6  -2     8536.89     8648.62    144.35 o 
   0   6  -2     1881.39     2000.85     53.64 o 
   2   6  -2    16124.02    16092.06    242.80 o 
   4   6  -2     8393.20     8159.02    180.16 o 
   6   6  -2      111.70       61.96     91.54 o 
  -5   7  -2    19823.11    18811.17    778.81 o 
  -3   7  -2    16955.49    16990.81    324.50 o 
  -1   7  -2   124094.55   124432.62   1748.88 o 
   1   7  -2    31791.71    30148.17    524.10 o 
   3   7  -2     4784.45     4750.48     97.88 o 
   5   7  -2     8933.07     8990.69    252.46 o 
  -6   8  -2     4107.50     4401.08    377.78 o 
  -4   8  -2     8994.90     9547.84    274.62 o 
  -2   8  -2    86778.87    85303.38   1273.96 o 
   0   8  -2    21205.55    21297.13    386.76 o 
   2   8  -2    28528.01    28266.02    503.12 o 
   4   8  -2     9815.53     9578.20    194.91 o 
   6   8  -2     1381.52     1425.63    137.63 o 
  -5   9  -2      863.55      345.28    229.46 o 
  -3   9  -2     3676.45     3681.73    107.45 o 
  -1   9  -2     7597.85     7776.52    147.65 o 
   1   9  -2     5431.16     5624.10    125.48 o 
   3   9  -2       11.99       10.51     31.40 o 
   5   9  -2     5472.04     6316.30    238.70 o 
  -6  10  -2      878.16      656.55    299.92 o 
  -4  10  -2     4700.22     4650.85    159.25 o 
  -2  10  -2    13829.11    13826.45    265.87 o 
   0  10  -2    13301.85    14081.05    270.12 o 
   2  10  -2     5875.29     5490.42    132.09 o 
   4  10  -2     7352.44     7700.76    194.83 o 
   6  10  -2      246.33      478.76    116.92 o 
  -5  11  -2    20229.29    19956.53    847.82 o 
  -3  11  -2     5240.76     5146.51    126.73 o 
  -1  11  -2    21077.27    20674.79    361.24 o 
   1  11  -2   124628.32   125842.80   1866.58 o 
   3  11  -2     2869.12     2871.78     82.08 o 
   5  11  -2    19945.92    20361.90    823.70 o 
  -4  12  -2     4570.17     4682.69    167.37 o 
  -2  12  -2     6072.83     6052.77    147.53 o 
   0  12  -2     8487.65     8646.61    188.59 o 
   2  12  -2    57239.42    55683.55   1016.25 o 
   4  12  -2     4228.64     4135.72    134.87 o 
  -5  13  -2       75.34      -49.07    184.21 o 
  -3  13  -2     4633.89     4466.27    125.57 o 
  -1  13  -2     2304.28     2195.08     66.79 o 
   1  13  -2    12458.78    12028.14    221.92 o 
   3  13  -2      104.96      120.49     61.82 o 
   5  13  -2     3212.99     3288.18    243.82 o 
  -4  14  -2     2555.15     2486.49    150.52 o 
  -2  14  -2    30215.38    29335.65    589.14 o 
   0  14  -2    11964.20    11414.72    254.19 o 
   2  14  -2    15769.42    15840.29    387.23 o 
   4  14  -2     9816.93    10308.94    259.64 o 
  -5  15  -2    10805.81    12069.44    642.19 o 
  -3  15  -2    11524.74    11660.15    265.75 o 
  -1  15  -2    54003.26    53323.43   1048.27 o 
   1  15  -2    24124.40    23793.97    549.90 o 
   3  15  -2      532.37      518.07     63.93 o 
   5  15  -2     6446.11     6316.24    373.43 o 
  -4  16  -2     7951.84     8155.52    292.79 o 
  -2  16  -2    11608.99    11836.88    333.24 o 
   0  16  -2    13482.06    13088.25    420.42 o 
   2  16  -2     1306.75     1212.48     77.84 o 
   4  16  -2     2669.17     2996.77    120.36 o 
  -5  17  -2     1426.17     1909.58    254.31 o 
  -3  17  -2     3413.18     3413.24    163.54 o 
  -1  17  -2     2664.39     2383.24     92.11 o 
   1  17  -2     4959.19     4722.21    154.04 o 
   3  17  -2     4062.83     4048.82    163.29 o 
   5  17  -2      656.37      870.26    185.14 o 
  -4  18  -2     8936.27     8880.75    336.94 o 
  -2  18  -2    18039.05    16855.12    472.64 o 
   0  18  -2    11698.46    10945.91    419.84 o 
   2  18  -2    13136.73    12961.81    334.07 o 
   4  18  -2     7693.20     7565.73    250.83 o 
  -5  19  -2     4931.68     4214.24    464.99 o 
  -3  19  -2      700.59      845.69    131.66 o 
  -1  19  -2     8008.97     8488.06    335.64 o 
   1  19  -2    23635.38    23270.41    539.11 o 
   3  19  -2    12017.27    12292.83    360.96 o 
   5  19  -2     6465.33     6706.96    465.77 o 
  -4  20  -2      634.50      405.55    198.74 o 
  -2  20  -2     4221.14     4216.66    234.87 o 
   0  20  -2     1260.02     1502.81    131.90 o 
   2  20  -2    17185.74    16356.99    418.64 o 
   4  20  -2      185.12      127.79    121.97 o 
  -3  21  -2    10472.12     9923.80    334.28 o 
  -1  21  -2     2112.90     1930.81    154.09 o 
   1  21  -2    12513.94    12271.80    324.11 o 
   3  21  -2     3923.20     4367.11    191.05 o 
  -4  22  -2      298.05      696.07    304.37 o 
  -2  22  -2    23266.81    23198.66    975.10 o 
   0  22  -2     1332.83     1326.30    165.76 o 
   2  22  -2    10882.16    10641.81    323.74 o 
   4  22  -2     2790.09     2745.06    305.37 o 
  -3  23  -2     5872.64     5784.69    253.80 o 
  -1  23  -2    14425.76    14753.64    579.93 o 
   1  23  -2      978.91     1078.73    122.20 o 
   3  23  -2     1553.39     1705.28    128.25 o 
  -4  24  -2      645.08      193.83    229.38 o 
  -2  24  -2     2054.42     2426.01    227.49 o 
   0  24  -2     1675.84     1906.16    167.31 o 
   2  24  -2      283.53      410.71    126.39 o 
   4  24  -2     2725.85     3015.68    312.16 o 
  -3  25  -2     5668.69     5264.89    290.62 o 
   1  25  -2     5319.88     5482.28    214.13 o 
   3  25  -2     5144.95     5011.96    243.08 o 
  -2  26  -2     1334.40     1026.41    154.53 o 
   0  26  -2      380.01      362.84    142.93 o 
   2  26  -2     7109.35     7115.30    271.42 o 
  -3  27  -2      881.67      925.69    134.96 o 
   1  27  -2     3209.89     3174.55    200.83 o 
   3  27  -2     6693.05     6321.75    316.78 o 
  -2  28  -2     2108.49     2376.06    205.89 o 
   0  28  -2     9239.42     9012.22    523.42 o 
   2  28  -2      476.21      580.15    123.73 o 
   1  29  -2     3214.37     3219.12    194.51 o 
   2  30  -2     1861.52     1567.69    170.67 o 
   1  31  -2      695.69      528.23    114.76 o 
  -5   1  -1     7724.26     7502.15    211.18 o 
  -3   1  -1     7758.44     7539.65    123.74 o 
  -1   1  -1     9216.70     8730.42    123.95 o 
   1   1  -1    27915.90    26284.66    434.26 o 
   3   1  -1    24662.43    25054.47    339.59 o 
   5   1  -1     3403.51     3394.60    108.18 o 
  -6   2  -1     1383.57     1243.34    128.94 o 
  -4   2  -1     3776.53     3576.13     91.37 o 
  -2   2  -1    16626.98    16499.87    231.22 o 
   2   2  -1     7508.14     7070.44    110.73 o 
   4   2  -1      583.12      527.20     37.79 o 
   6   2  -1     1980.99     1977.84    213.53 o 
  -5   3  -1     2702.94     2610.08    118.54 o 
  -3   3  -1    27638.39    27422.84    394.74 o 
  -1   3  -1    17840.23    16818.71    235.21 o 
   1   3  -1   125192.62   130099.09   2145.51 o 
   3   3  -1     1543.36     1645.03     48.11 o 
   5   3  -1      531.98      511.40     97.02 o 
  -6   4  -1      993.38      786.27    124.93 o 
  -4   4  -1     2533.51     2465.38     87.40 o 
  -2   4  -1     8039.19     8186.65    151.49 o 
   0   4  -1     3602.35     3670.10     65.64 o 
   2   4  -1     4631.17     4510.58     80.25 o 
   4   4  -1     2474.73     2589.92     71.69 o 
   6   4  -1      739.17      773.75    127.10 o 
  -5   5  -1      372.26      264.91    128.21 o 
  -3   5  -1    24767.62    25496.06    436.99 o 
  -1   5  -1    10621.87    10480.74    172.40 o 
   1   5  -1    65397.84    65637.83   1101.33 o 
   3   5  -1     1098.39     1204.92     37.02 o 
   5   5  -1     1333.44     1336.49     93.19 o 
  -6   6  -1     5905.99     5710.63    267.40 o 
  -4   6  -1     3855.31     3775.85    115.29 o 
  -2   6  -1    10791.98    11087.90    176.18 o 
   0   6  -1    29559.44    28434.61    450.69 o 
   2   6  -1     1661.55     1702.73     44.27 o 
   4   6  -1    15615.42    15995.23    252.58 o 
   6   6  -1     1781.14     1895.57    154.05 o 
  -5   7  -1     3433.00     3241.87    250.37 o 
  -3   7  -1     4486.92     4393.40    109.80 o 
  -1   7  -1      937.32     1434.37     54.36 o 
   1   7  -1    16619.79    17078.98    330.07 o 
   3   7  -1    15007.27    15418.71    235.59 o 
   5   7  -1     3832.32     3546.69    172.31 o 
  -6   8  -1     1809.22     1948.93    281.67 o 
  -4   8  -1     1787.67     1885.49    111.79 o 
  -2   8  -1    15150.24    15750.86    269.74 o 
   0   8  -1    20676.90    20822.46    365.34 o 
   2   8  -1     5625.54     5645.01    125.37 o 
   4   8  -1     8907.17     9075.10    178.63 o 
   6   8  -1      105.17      383.98    136.19 o 
  -5   9  -1     1774.34     1781.90    263.24 o 
  -3   9  -1     1806.95     1752.23     69.23 o 
  -1   9  -1     5842.11     5848.72    137.20 o 
   1   9  -1     2294.06     2215.89     56.22 o 
   3   9  -1     4232.02     4237.41     99.96 o 
   5   9  -1     2806.37     2738.85    157.19 o 
  -6  10  -1      585.84      931.80    336.63 o 
  -4  10  -1     4939.82     4752.70    169.16 o 
  -2  10  -1    33856.55    32881.60    542.05 o 
   0  10  -1    31249.76    30225.25    502.73 o 
   2  10  -1     4974.47     5011.57    126.22 o 
   4  10  -1     3364.52     3543.64    104.33 o 
   6  10  -1     3058.96     3201.97    205.93 o 
  -5  11  -1      888.58     1171.09    193.22 o 
  -3  11  -1     5163.35     5059.64    134.17 o 
  -1  11  -1    65761.10    65951.37   1242.31 o 
   1  11  -1     3060.82     3118.74     73.21 o 
   3  11  -1     6814.87     6686.21    144.64 o 
   5  11  -1     1419.29     1641.01    200.74 o 
  -4  12  -1     3681.02     3374.44    155.69 o 
  -2  12  -1    14524.97    15226.12    351.68 o 
   0  12  -1    10740.78    10548.14    183.95 o 
   2  12  -1    18245.90    18519.79    372.00 o 
   4  12  -1     3923.49     3895.23    123.63 o 
   6  12  -1      476.18      263.16    147.21 o 
  -5  13  -1     3783.76     4330.89    302.57 o 
  -3  13  -1     1267.32     1262.45     70.96 o 
  -1  13  -1     7220.31     6863.69    167.54 o 
   1  13  -1     4727.97     4624.77    105.14 o 
   3  13  -1     8207.00     8348.71    204.13 o 
   5  13  -1       71.76       29.79    181.90 o 
  -4  14  -1     7036.13     6743.24    229.06 o 
  -2  14  -1     6588.55     6518.53    209.98 o 
   0  14  -1    14231.28    14085.32    268.56 o 
   2  14  -1    20345.13    20219.76    421.25 o 
   4  14  -1    13994.28    14305.95    320.07 o 
  -5  15  -1     1842.97     1930.46    261.77 o 
  -3  15  -1     6173.17     6015.40    163.54 o 
  -1  15  -1    13974.80    13555.08    345.45 o 
   1  15  -1    15751.56    15099.48    379.30 o 
   3  15  -1     7440.25     7469.95    192.47 o 
   5  15  -1     7053.34     7602.83    479.84 o 
  -4  16  -1      280.39      277.73     86.78 o 
  -2  16  -1     4118.68     3849.92    146.13 o 
   0  16  -1     5545.70     5515.54    149.53 o 
   2  16  -1     1230.36     1418.40     84.22 o 
   4  16  -1     5194.84     5307.30    177.21 o 
  -5  17  -1      194.46       94.14    218.14 o 
  -3  17  -1    11109.89    10854.30    316.37 o 
  -1  17  -1     5668.12     5287.25    205.97 o 
   1  17  -1    19600.78    19147.23    442.08 o 
   3  17  -1      713.15      623.11     78.59 o 
   5  17  -1      801.48     1142.09    250.77 o 
  -4  18  -1    10902.60    10853.94    372.80 o 
  -2  18  -1    15330.84    13768.79    399.70 o 
   0  18  -1    39038.10    37788.75    922.21 o 
   2  18  -1     7840.73     7590.51    214.70 o 
   4  18  -1      173.85       76.83     76.83 o 
  -5  19  -1     3009.13     2924.54    405.96 o 
  -3  19  -1     3025.38     3123.33    175.30 o 
  -1  19  -1    22777.95    22715.46    781.44 o 
   1  19  -1     1316.06     1237.65     90.88 o 
   3  19  -1     5035.91     4912.17    179.25 o 
   5  19  -1     3433.89     3669.18    365.17 o 
  -4  20  -1      695.42      791.20    148.55 o 
  -2  20  -1      810.19      800.78    125.50 o 
   0  20  -1     3058.02     2947.53    165.71 o 
   2  20  -1     4461.49     4359.72    169.62 o 
   4  20  -1      318.49      217.73    115.17 o 
  -3  21  -1     1499.96     1920.84    136.87 o 
  -1  21  -1       69.87        0.00     34.14 o 
   1  21  -1     2891.92     2969.67    133.85 o 
   3  21  -1     9060.14     8618.62    311.62 o 
  -4  22  -1    12254.61    11605.46    493.09 o 
  -2  22  -1     1383.62     1922.29    203.69 o 
   0  22  -1     3261.50     3256.38    200.02 o 
   2  22  -1    30109.25    30129.49    728.42 o 
   4  22  -1     1791.61     1827.63    210.15 o 
  -3  23  -1     1977.95     2034.83    166.13 o 
  -1  23  -1     5693.59     5522.43    294.06 o 
   1  23  -1     5969.18     5445.60    180.35 o 
   3  23  -1     2959.82     2920.20    167.92 o 
  -4  24  -1      253.67      843.90    234.55 o 
  -2  24  -1      631.20      756.00    139.79 o 
   0  24  -1      601.20      275.93    125.42 o 
   2  24  -1     1060.33     1142.11    124.94 o 
   4  24  -1      562.29      442.55    241.64 o 
  -3  25  -1     5424.94     5170.95    296.43 o 
  -1  25  -1    19043.90    19001.97    767.14 o 
   1  25  -1     4179.60     4036.87    183.83 o 
   3  25  -1     3713.87     3510.71    189.97 o 
  -2  26  -1     9323.10     9175.89    484.67 o 
   0  26  -1    19178.36    18594.88    789.29 o 
   2  26  -1    13415.44    13437.19    466.77 o 
  -3  27  -1      175.29      174.26    145.66 o 
  -1  27  -1     1412.10     1263.00    163.51 o 
   1  27  -1      585.51      696.61    109.29 o 
   3  27  -1      172.91     -232.51    236.01 o 
  -2  28  -1      212.89      215.34    217.86 o 
   2  28  -1     1197.10     1048.38    125.71 o 
   1  29  -1     4459.39     4247.88    216.10 o 
  -2  30  -1     1024.00      877.27    168.05 o 
   2  30  -1    12074.17    11225.47    481.49 o 
   1  31  -1      225.04      280.46    138.79 o 
   2   0   0     5074.05     4668.69     73.61 o 
   4   0   0    37030.95    37148.02    523.70 o 
   6   0   0     6625.55     6692.63    290.19 o 
  -5   1   0     1343.15     1179.79     99.64 o 
  -3   1   0    16055.96    16672.70    230.53 o 
  -1   1   0    22143.14    19468.73    305.15 o 
   1   1   0    22399.93    21206.71    283.10 o 
   3   1   0    16013.13    16811.03    231.44 o 
   5   1   0     1346.05     1533.82     90.87 o 
  -6   2   0      438.58      388.85    132.98 o 
  -4   2   0     1467.40     1386.72     56.87 o 
  -2   2   0     1226.61     1293.79     30.09 o 
   2   2   0     1220.36     1289.51     30.02 o 
   4   2   0     1462.97     1516.52     50.35 o 
   6   2   0      436.59      509.70    110.97 o 
  -5   3   0     2116.01     2700.67    241.11 o 
  -3   3   0    51996.18    51018.95    730.38 o 
  -1   3   0    29592.26    29514.69    418.02 o 
   1   3   0    29374.96    28186.25    449.38 o 
   3   3   0    52057.27    52381.66    630.43 o 
   5   3   0     2134.51     2036.19    115.16 o 
  -6   4   0    13712.28    13049.06    522.77 o 
  -4   4   0    24469.45    24952.26    483.81 o 
  -2   4   0    51037.24    50383.73    787.67 o 
   0   4   0    18808.20    18610.22    316.82 o 
   2   4   0    51086.54    51175.80    629.59 o 
   4   4   0    24465.55    25513.57    357.49 o 
   6   4   0    13674.98    12996.79    482.55 o 
  -5   5   0     2335.49     2101.08    249.68 o 
  -3   5   0     7618.47     7295.66    141.86 o 
  -1   5   0     1956.59     2187.20     56.09 o 
   1   5   0     1976.61     2204.08     61.92 o 
   3   5   0     7607.77     7326.07    121.82 o 
   5   5   0     2341.15     2318.92    133.96 o 
  -6   6   0     2367.28     2883.86    281.92 o 
  -4   6   0     1022.97      958.12     68.92 o 
  -2   6   0     1632.67     1818.32     50.86 o 
   0   6   0     9996.05     9983.71    164.51 o 
   2   6   0     1659.37     1747.77     44.90 o 
   4   6   0     1029.98     1160.12     59.88 o 
   6   6   0     2363.54     2442.53    174.90 o 
  -5   7   0     4271.31     4728.68    318.42 o 
  -3   7   0    50251.75    49870.50    799.67 o 
  -1   7   0    61714.64    62065.44   1064.36 o 
   1   7   0    61897.73    62529.53    946.28 o 
   3   7   0    50181.03    51671.08    651.15 o 
   5   7   0     4267.37     4076.26    147.84 o 
  -6   8   0     3126.23     3492.15    377.14 o 
  -4   8   0    18033.78    17627.70    436.18 o 
  -2   8   0    12715.84    13119.60    205.09 o 
   0   8   0   222058.84   226057.83   3192.69 o 
   2   8   0    12796.93    13038.15    245.36 o 
   4   8   0    18004.22    18879.79    338.60 o 
   6   8   0     3141.74     3385.26    172.41 o 
  -5   9   0      988.11      983.50    239.08 o 
  -3   9   0        9.14       -7.08     38.55 o 
  -1   9   0     6162.16     6587.88    135.96 o 
   1   9   0     6073.84     6111.05    112.18 o 
   3   9   0        8.69       20.68     27.90 o 
   5   9   0      994.66      912.41     87.22 o 
  -6  10   0     1991.87     2276.40    276.78 o 
  -4  10   0     2181.01     2200.30    126.03 o 
  -2  10   0     8464.14     8448.24    196.88 o 
   0  10   0     9453.86     9244.95    207.62 o 
   2  10   0     8421.95     8437.12    152.99 o 
   4  10   0     2169.31     2260.96     94.47 o 
   6  10   0     2001.10     2298.14    169.00 o 
  -5  11   0     1519.52     2168.27    230.76 o 
  -3  11   0    63787.48    63070.31   1135.56 o 
  -1  11   0    14804.43    15282.06    295.57 o 
   1  11   0    14760.72    14870.76    247.84 o 
   3  11   0    63830.61    63430.25   1018.98 o 
   5  11   0     1534.90     1769.87    193.95 o 
  -6  12   0     2590.04     3072.52    377.38 o 
  -4  12   0    12750.09    12866.35    357.42 o 
  -2  12   0    10706.06    10726.52    258.15 o 
   0  12   0     3978.83     4025.07     85.59 o 
   2  12   0    10695.53    10714.23    233.44 o 
   4  12   0    12731.68    13360.71    296.73 o 
   6  12   0     2570.39     2718.55    195.24 o 
  -5  13   0      305.03      379.51    194.80 o 
  -3  13   0     3371.66     3404.72    109.74 o 
  -1  13   0     2340.05     2426.92     76.13 o 
   1  13   0     2305.53     2409.34     70.02 o 
   3  13   0     3368.47     3459.80     96.76 o 
   5  13   0      307.54      357.43    171.67 o 
  -4  14   0     8324.95     8225.86    274.23 o 
  -2  14   0    10300.99     9876.57    258.65 o 
   0  14   0    46421.96    45833.26    712.67 o 
   2  14   0    10307.03    10328.47    240.50 o 
   4  14   0     8312.52     8783.35    217.96 o 
  -5  15   0      382.46      327.71    213.66 o 
  -3  15   0    22564.28    21299.30    428.58 o 
  -1  15   0    50557.07    48320.66   1155.81 o 
   1  15   0    50604.07    48821.82    871.35 o 
   3  15   0    22553.48    22657.35    459.69 o 
   5  15   0      386.06      609.66    183.87 o 
  -4  16   0     1768.05     1756.75    135.90 o 
  -2  16   0     9321.55     8945.75    267.57 o 
   0  16   0    21031.49    20905.08    466.23 o 
   2  16   0     9330.25     9147.54    248.02 o 
   4  16   0     1758.54     1708.57     90.95 o 
  -5  17   0     1693.20     1863.14    266.17 o 
  -3  17   0      752.49      742.02     95.35 o 
  -1  17   0     5756.88     5727.51    241.24 o 
   1  17   0     5780.14     5559.08    167.29 o 
   3  17   0      750.45      823.63     66.95 o 
   5  17   0     1683.07     1814.19    238.33 o 
  -4  18   0     5859.42     5369.43    219.84 o 
  -2  18   0    11714.92    11657.19    456.40 o 
   0  18   0    33170.02    32389.01    722.55 o 
   2  18   0    11715.85    11430.08    301.31 o 
   4  18   0     5884.42     6497.01    260.41 o 
  -5  19   0     3091.56     3580.47    449.24 o 
  -3  19   0    19748.20    19825.37    557.52 o 
  -1  19   0     1450.34     1581.45    158.83 o 
   1  19   0     1449.38     1426.61    102.03 o 
   3  19   0    19767.57    20006.24    510.68 o 
   5  19   0     3088.48     2744.26    250.33 o 
  -4  20   0     2403.51     2683.38    172.52 o 
  -2  20   0     1498.64     1654.88    180.42 o 
   0  20   0     1311.47     1342.40    341.38 o 
   2  20   0     1493.80     1556.64    105.95 o 
   4  20   0     2405.46     2749.24    186.69 o 
  -3  21   0     2957.90     3083.39    186.30 o 
  -1  21   0     6587.69     7079.13    315.09 o 
   1  21   0     6594.06     6623.96    200.00 o 
   3  21   0     2974.82     3089.85    160.77 o 
  -4  22   0     5178.74     4962.62    273.88 o 
  -2  22   0      573.75      387.60    121.21 o 
   0  22   0    19279.89    19774.94    935.47 o 
   2  22   0      579.03      751.44     92.33 o 
   4  22   0     5150.08     5149.60    287.22 o 
  -3  23   0     2435.52     2200.07    161.94 o 
  -1  23   0    16329.87    15630.13    641.27 o 
   1  23   0    16290.35    16441.79    433.47 o 
   3  23   0     2467.35     2565.06    145.74 o 
  -4  24   0     1008.02      792.37    144.07 o 
  -2  24   0      430.36      608.54    179.60 o 
   0  24   0     3079.38     3547.36    256.11 o 
   2  24   0      422.36      507.67    106.76 o 
   4  24   0     1003.73     1058.07    196.09 o 
  -3  25   0     3090.80     3134.90    230.77 o 
  -1  25   0    10145.49     9992.61    474.72 o 
   1  25   0    10144.93    10027.39    336.37 o 
   3  25   0     3067.51     2951.74    205.30 o 
  -2  26   0      780.71     1049.98    171.27 o 
   0  26   0     4431.12     4362.63    335.89 o 
   2  26   0      773.43      729.17    117.92 o 
  -3  27   0     2754.37     2401.89    206.41 o 
  -1  27   0     1013.06      857.02    151.51 o 
   1  27   0     1020.80      904.84    107.27 o 
   3  27   0     2748.96     2647.85    257.74 o 
  -2  28   0     6746.81     6566.72    407.56 o 
   0  28   0      151.63     -218.00    218.00 o 
   2  28   0     6722.52     6762.67    310.20 o 
  -1  29   0     4191.75     3694.23    298.87 o 
   1  29   0     4205.77     4049.94    203.74 o 
  -2  30   0     2142.22     2224.64    294.45 o 
   0  30   0     6076.70     5789.17    460.35 o 
   2  30   0     2134.01     1890.28    197.40 o 
   1  31   0     1862.68     1732.82    198.58 o 
  -5   1   1     3390.76     3300.58    146.69 o 
  -3   1   1    24570.44    24696.37    337.17 o 
  -1   1   1    28194.56    28038.18    346.64 o 
   1   1   1     9215.69     8877.44    113.61 o 
   3   1   1     7754.44     7406.12    112.42 o 
   5   1   1     7661.50     7144.36    206.12 o 
  -6   2   1     1996.80     1736.55    157.22 o 
  -4   2   1      591.88      655.49     48.09 o 
  -2   2   1     7508.74     7293.59    112.42 o 
   2   2   1    16581.16    16070.69    197.75 o 
   4   2   1     3799.09     3782.82     79.51 o 
   6   2   1     1404.38     1296.29    127.54 o 
  -5   3   1      536.31      433.31    101.37 o 
  -3   3   1     1567.85     1693.51     48.81 o 
  -1   3   1   124837.81   126123.23   2067.26 o 
   1   3   1    17924.39    17629.34    240.86 o 
   3   3   1    27613.77    28357.98    361.23 o 
   5   3   1     2711.92     2406.82    119.52 o 
  -6   4   1      745.85      493.68    106.63 o 
  -4   4   1     2483.39     2227.20     88.66 o 
  -2   4   1     4662.45     4697.15     98.31 o 
   0   4   1     3602.94     3743.35     66.27 o 
   2   4   1     8103.08     8692.25    122.64 o 
   4   4   1     2552.65     2465.39     64.11 o 
   6   4   1      979.49     1055.90    122.48 o 
  -5   5   1     1350.32     1302.84    117.10 o 
  -3   5   1     1096.02     1246.36     54.34 o 
  -1   5   1    65454.08    66619.58   1141.23 o 
   1   5   1    10593.69    10382.26    171.61 o 
   3   5   1    24753.02    25552.95    342.33 o 
   5   5   1      375.06      278.23     96.60 o 
  -6   6   1     1769.26     1627.49    299.27 o 
  -4   6   1    15635.80    14986.49    330.81 o 
  -2   6   1     1658.09     1562.98     47.14 o 
   0   6   1    29338.49    28696.03    452.69 o 
   2   6   1    10820.72    11277.69    177.73 o 
   4   6   1     3870.29     4099.58     97.61 o 
   6   6   1     5932.28     5998.90    265.22 o 
  -5   7   1     3841.08     3770.71    184.80 o 
  -3   7   1    14986.74    15536.64    266.10 o 
  -1   7   1    16735.35    17827.12    337.25 o 
   1   7   1      907.33     1353.89     48.46 o 
   3   7   1     4513.36     4753.54     97.94 o 
   5   7   1     3450.56     3586.62    131.68 o 
  -6   8   1       99.68      229.56    258.93 o 
  -4   8   1     8893.29     8710.42    218.68 o 
  -2   8   1     5611.73     5780.04    135.91 o 
   0   8   1    20675.76    20631.53    346.28 o 
   2   8   1    15055.58    14936.69    218.92 o 
   4   8   1     1747.53     1706.93     72.51 o 
   6   8   1     1826.28     1796.14    168.99 o 
  -5   9   1     2796.80     3062.19    223.75 o 
  -3   9   1     4235.57     4338.00    101.15 o 
  -1   9   1     2334.53     2405.44     64.43 o 
   1   9   1     5838.73     5857.85    118.98 o 
   3   9   1     1788.77     1847.32     60.88 o 
   5   9   1     1762.00     1880.77    105.18 o 
  -6  10   1     3073.91     2761.30    364.58 o 
  -4  10   1     3351.84     3331.33    155.12 o 
  -2  10   1     4976.35     4729.57    130.78 o 
   0  10   1    31148.67    30475.42    483.73 o 
   2  10   1    33826.23    33076.64    521.94 o 
   4  10   1     4964.60     5013.98    132.38 o 
   6  10   1      581.86      611.43    120.86 o 
  -5  11   1     1430.10     1521.89    265.25 o 
  -3  11   1     6809.43     6744.16    145.27 o 
  -1  11   1     3034.38     3078.90     79.39 o 
   1  11   1    65892.78    66827.79   1000.44 o 
   3  11   1     5135.07     5042.82    117.18 o 
   5  11   1      885.98     1022.32    117.92 o 
  -6  12   1      482.43      403.15    218.64 o 
  -4  12   1     3924.11     3715.54    156.26 o 
  -2  12   1    18196.22    17973.62    430.22 o 
   0  12   1    10726.42    10994.25    187.83 o 
   2  12   1    14561.12    15167.75    307.14 o 
   4  12   1     3735.49     3981.75    139.69 o 
  -5  13   1       69.61      233.63    187.92 o 
  -3  13   1     8227.21     8327.26    214.60 o 
  -1  13   1     4792.82     5173.91    136.82 o 
   1  13   1     7273.65     7062.31    129.93 o 
   3  13   1     1248.33     1237.55     61.99 o 
   5  13   1     3762.93     3732.81    175.59 o 
  -4  14   1    14038.93    14042.95    413.63 o 
  -2  14   1    20218.99    19799.85    450.17 o 
   0  14   1    14234.16    13986.56    239.44 o 
   2  14   1     6632.24     6681.89    164.25 o 
   4  14   1     7021.18     7629.59    213.19 o 
  -5  15   1     7034.28     7672.93    502.16 o 
  -3  15   1     7443.84     7189.05    188.81 o 
  -1  15   1    15711.69    15245.48    454.45 o 
   1  15   1    13914.33    13416.97    261.17 o 
   3  15   1     6174.21     6620.53    171.61 o 
   5  15   1     1846.43     2201.14    231.12 o 
  -4  16   1     5197.78     5131.64    207.39 o 
  -2  16   1     1259.35     1629.62    114.02 o 
   0  16   1     5542.47     5836.80    171.94 o 
   2  16   1     4120.79     3828.03    123.81 o 
   4  16   1      272.50      103.75     96.67 o 
  -5  17   1      794.47      534.48    221.74 o 
  -3  17   1      704.93      583.01     92.96 o 
  -1  17   1    19682.38    19675.28    680.49 o 
   1  17   1     5727.85     5887.17    190.18 o 
   3  17   1    11049.50    10878.45    255.83 o 
   5  17   1      199.86      331.49    184.98 o 
  -4  18   1      173.02      139.70    119.93 o 
  -2  18   1     7879.21     8333.76    353.45 o 
   0  18   1    39029.56    39608.42    778.95 o 
   2  18   1    15326.07    15167.07    361.61 o 
   4  18   1    10896.54    11537.90    384.40 o 
  -5  19   1     3445.22     3438.69    420.24 o 
  -3  19   1     5024.18     5193.03    209.43 o 
  -1  19   1     1352.82     1699.84    125.94 o 
   1  19   1    22834.13    23685.04    525.96 o 
   3  19   1     3021.26     3090.92    116.30 o 
   5  19   1     3006.07     2458.82    236.86 o 
  -4  20   1      313.64      252.92    118.68 o 
  -2  20   1     4439.66     3953.29    242.26 o 
   0  20   1     3018.22     3174.81    132.32 o 
   2  20   1      815.83      871.67     86.16 o 
   4  20   1      702.74      813.99    127.73 o 
  -3  21   1     9114.72     8889.47    403.79 o 
  -1  21   1     2885.09     3059.53    219.92 o 
   1  21   1       73.77       78.93     78.93 o 
   3  21   1     1498.02     1532.24    117.66 o 
  -4  22   1     1785.97     1582.35    177.34 o 
  -2  22   1    30017.14    29225.16   1056.19 o 
   0  22   1     3264.17     2925.25    138.98 o 
   2  22   1     1372.19     1545.61    109.59 o 
   4  22   1    12252.08    13263.24    500.75 o 
  -3  23   1     2971.84     3174.26    272.36 o 
  -1  23   1     5940.00     5688.74    298.50 o 
   1  23   1     5687.71     5670.39    201.61 o 
   3  23   1     1972.93     1842.34    133.38 o 
  -4  24   1      564.10      197.27    151.70 o 
  -2  24   1     1058.46      965.99    154.39 o 
   0  24   1      585.04      686.11     88.26 o 
   2  24   1      629.98      706.02     95.13 o 
   4  24   1      256.66      683.87    181.34 o 
  -3  25   1     3713.74     3801.41    303.54 o 
  -1  25   1     4189.29     4170.26    239.12 o 
   1  25   1    19056.59    19258.56    530.96 o 
   3  25   1     5425.32     5345.27    368.36 o 
  -2  26   1    13446.58    13264.47    609.57 o 
   0  26   1    19178.99    19457.05    549.03 o 
   2  26   1     9337.26     9746.36    351.91 o 
  -3  27   1      169.88       42.06    145.45 o 
  -1  27   1      585.39      472.49    185.00 o 
   1  27   1     1402.72     1583.64    123.54 o 
   3  27   1      176.89      277.86    235.24 o 
  -2  28   1     1190.79      861.53    167.64 o 
   0  28   1      758.34      843.72    140.07 o 
   2  28   1      210.36      -90.92    127.37 o 
  -1  29   1     4453.73     4390.58    333.34 o 
   1  29   1     7830.82     7135.29    328.53 o 
  -2  30   1    12066.87    11021.74    727.64 o 
   0  30   1     2127.13     1835.40    171.11 o 
   2  30   1     1025.83      931.88    145.48 o 
  -1  31   1      227.86      -16.26    145.52 o 
   1  31   1      236.32      173.49    154.00 o 
   0   0   2     4564.57     4655.17     98.66 o 
   2   0   2   208560.03   195730.81   2559.68 o 
   4   0   2    18324.07    18417.25    287.49 o 
  -5   1   2     6506.48     6847.52    249.73 o 
  -3   1   2     1592.57     1645.13     43.27 o 
  -1   1   2     9646.84    10410.45    221.26 o 
   1   1   2    45174.39    42720.50    480.54 o 
   3   1   2     6992.30     6746.49    107.25 o 
   5   1   2     9288.76     9447.91    248.22 o 
  -6   2   2      446.77      570.34    103.68 o 
  -4   2   2     5619.13     5662.20    159.10 o 
  -2   2   2     7963.36     7420.48    123.69 o 
   0   2   2     2183.92     2484.40     41.98 o 
   2   2   2     4472.95     4439.09     63.73 o 
   4   2   2       64.54       58.18     31.33 o 
   6   2   2       16.64     -126.73    126.73 o 
  -5   3   2    14209.93    14527.21    405.87 o 
  -3   3   2     1425.56     1484.13     54.77 o 
  -1   3   2   193619.48   199148.06   3219.52 o 
   1   3   2    16490.92    16364.37    200.71 o 
   3   3   2     7732.72     7761.61    115.01 o 
   5   3   2    18016.03    18986.24    528.05 o 
  -6   4   2     3146.36     3132.51    287.65 o 
  -4   4   2    26490.85    26909.55    540.93 o 
  -2   4   2   117012.73   116158.43   1715.88 o 
   0   4   2    27813.56    27094.61    480.95 o 
   2   4   2    67691.40    72149.91    814.71 o 
   4   4   2    19785.75    19162.61    293.08 o 
   6   4   2     4605.45     4485.75    206.49 o 
  -5   5   2     5908.96     5665.71    235.51 o 
  -3   5   2     5736.02     5798.42    117.31 o 
  -1   5   2    33746.24    33455.68    687.31 o 
   1   5   2     8526.63     8420.03    143.25 o 
   3   5   2     1519.01     1615.79     42.85 o 
   5   5   2     2288.62     2354.22    112.35 o 
  -6   6   2      108.64      279.19    175.31 o 
  -4   6   2     8413.51     8116.69    200.82 o 
  -2   6   2    16138.85    16643.12    324.04 o 
   0   6   2     1872.99     1937.03     42.19 o 
   2   6   2     8558.86     9224.16    126.13 o 
   4   6   2      635.16      707.09     46.69 o 
   6   6   2      244.81      557.06    110.33 o 
  -5   7   2     8927.62     9045.68    297.28 o 
  -3   7   2     4820.40     4931.62    107.99 o 
  -1   7   2    31894.60    31657.03    558.59 o 
   1   7   2   124267.40   125495.90   1668.58 o 
   3   7   2    16969.99    17504.67    297.99 o 
   5   7   2    19829.21    20833.73    501.81 o 
  -6   8   2     1387.30     1291.36    229.20 o 
  -4   8   2     9827.35     9282.46    225.70 o 
  -2   8   2    28515.13    28528.13    525.68 o 
   0   8   2    21199.32    21490.85    353.15 o 
   2   8   2    86788.09    87118.00   1108.61 o 
   4   8   2     9022.72     9755.00    219.74 o 
   6   8   2     4076.28     4053.09    217.55 o 
  -5   9   2     5470.63     5620.49    233.86 o 
  -3   9   2       12.27       27.55     30.98 o 
  -1   9   2     5390.47     5446.20    123.51 o 
   1   9   2     7639.52     7840.03    127.03 o 
   3   9   2     3665.41     3624.66     78.18 o 
   5   9   2      860.65     1025.75     92.40 o 
  -6  10   2      240.35      -12.83    254.38 o 
  -4  10   2     7347.13     7326.04    240.06 o 
  -2  10   2     5845.47     5921.19    173.75 o 
   0  10   2    13359.93    13532.48    222.97 o 
   2  10   2    13815.02    13561.78    221.75 o 
   4  10   2     4654.01     4958.33    139.80 o 
   6  10   2      868.08      937.74    146.17 o 
  -5  11   2    19975.72    19708.40    615.89 o 
  -3  11   2     2842.17     2834.01     87.77 o 
  -1  11   2   124491.76   126879.52   2179.31 o 
   1  11   2    21059.53    20588.70    308.93 o 
   3  11   2     5215.24     5045.51    125.54 o 
   5  11   2    20269.29    22270.20    688.95 o 
  -4  12   2     4234.60     4098.32    164.06 o 
  -2  12   2    57383.46    57939.04   1180.64 o 
   0  12   2     8527.90     8602.43    154.89 o 
   2  12   2     6081.84     5779.37    126.10 o 
   4  12   2     4564.24     4595.38    142.11 o 
  -5  13   2     3223.63     2935.78    180.55 o 
  -3  13   2       99.12      137.81     52.36 o 
  -1  13   2    12512.32    12290.91    250.67 o 
   1  13   2     2278.96     2228.52     61.67 o 
   3  13   2     4648.99     4442.78    109.57 o 
   5  13   2       76.37       85.45    115.73 o 
  -4  14   2     9816.57    10027.58    314.24 o 
  -2  14   2    15771.40    15676.88    385.26 o 
   0  14   2    11927.51    11889.69    233.48 o 
   2  14   2    30189.43    29600.08    530.57 o 
   4  14   2     2595.30     3105.57    168.19 o 
  -5  15   2     6440.34     6063.75    410.49 o 
  -3  15   2      511.65      461.14    105.51 o 
  -1  15   2    24148.65    22368.03    586.54 o 
   1  15   2    53974.73    54237.09    890.26 o 
   3  15   2    11558.56    11685.57    240.65 o 
   5  15   2    10766.05    11204.01    448.89 o 
  -4  16   2     2661.08     2840.49    166.51 o 
  -2  16   2     1259.92      837.46    102.10 o 
   0  16   2    13548.23    13692.19    332.95 o 
   2  16   2    11566.99    11965.25    257.75 o 
   4  16   2     7941.58     8493.51    298.75 o 
  -5  17   2      653.36      914.64    307.19 o 
  -3  17   2     4033.48     3923.60    248.40 o 
  -1  17   2     4921.63     4730.29    235.26 o 
   1  17   2     2627.72     2655.41    109.37 o 
   3  17   2     3393.61     3338.65    121.30 o 
   5  17   2     1444.21     1668.46    232.99 o 
  -4  18   2     7691.56     7346.57    276.88 o 
  -2  18   2    13143.19    13338.69    460.86 o 
   0  18   2    11680.33    11711.98    293.75 o 
   2  18   2    18087.95    18192.06    427.70 o 
   4  18   2     8925.26     9737.45    341.44 o 
  -5  19   2     6475.48     7084.80    555.26 o 
  -3  19   2    11948.70    11858.19    468.52 o 
  -1  19   2    23596.19    22805.29    818.29 o 
   1  19   2     7989.49     7882.14    239.94 o 
   3  19   2      696.91      712.91     80.62 o 
   5  19   2     4986.45     5286.09    380.23 o 
  -4  20   2      182.57      214.14    154.49 o 
  -2  20   2    17229.08    17374.33    647.23 o 
   0  20   2     1285.64     1225.91     94.45 o 
   2  20   2     4207.85     4308.01    160.84 o 
   4  20   2      621.63      566.93    150.23 o 
  -3  21   2     3932.12     3741.71    219.25 o 
  -1  21   2    12533.86    11456.17    463.52 o 
   1  21   2     2135.28     2008.60    104.78 o 
   3  21   2    10498.82    11293.66    307.36 o 
  -4  22   2     2794.53     3109.70    229.42 o 
  -2  22   2    10909.78    11585.21    475.42 o 
   0  22   2     1337.86     1575.02    101.88 o 
   2  22   2    23210.95    24111.31    650.69 o 
   4  22   2      303.18      427.32    136.97 o 
  -3  23   2     1562.40     1767.62    183.78 o 
  -1  23   2      969.22      970.83    177.52 o 
   1  23   2    14440.31    15166.75    430.29 o 
   3  23   2     5905.41     6413.55    267.21 o 
  -4  24   2     2729.79     2406.92    211.94 o 
  -2  24   2      285.21      284.25    181.06 o 
   0  24   2     1700.50     1670.63    123.42 o 
   2  24   2     2041.64     2347.03    139.90 o 
   4  24   2      638.94      540.07    153.17 o 
  -3  25   2     5156.15     4771.84    347.92 o 
  -1  25   2     5352.64     4947.80    276.67 o 
   1  25   2     5046.28     4930.51    203.10 o 
   3  25   2     5636.93     5679.62    284.65 o 
  -2  26   2     7103.51     7066.85    367.11 o 
   0  26   2      371.54      326.38    104.31 o 
   2  26   2     1362.47     1410.02    137.99 o 
  -3  27   2     6682.99     6079.72    452.67 o 
  -1  27   2     3206.62     2976.88    269.78 o 
   1  27   2     2633.27     2530.08    167.69 o 
   3  27   2      891.44     1247.20    156.62 o 
  -2  28   2      474.37      130.32    192.85 o 
   0  28   2     9231.72     9375.62    355.90 o 
   2  28   2     2108.56     1793.74    145.02 o 
  -1  29   2     3179.52     2971.15    299.02 o 
   1  29   2     2742.75     2341.54    199.04 o 
  -2  30   2     1869.40     1819.63    237.15 o 
   0  30   2     1587.78     1306.64    152.51 o 
  -1  31   2      701.42      517.86    170.49 o 
   1  31   2     2425.54     1646.77    175.04 o 
  -5   1   3     6093.73     6054.80    207.51 o 
  -3   1   3    23222.08    23194.24    380.56 o 
  -1   1   3    24070.82    24499.42    473.33 o 
   1   1   3    45983.20    46841.36    738.90 o 
   3   1   3     6353.26     6395.76    104.34 o 
   5   1   3     2512.28     2390.34    101.98 o 
  -6   2   3      240.87      234.12    113.56 o 
  -4   2   3     5712.64     6121.62    156.15 o 
  -2   2   3     6925.04     7443.46    144.35 o 
   0   2   3    10207.26     9682.33    142.38 o 
   2   2   3    11420.46    10802.61    186.48 o 
   4   2   3    11205.42    10862.96    171.38 o 
   6   2   3      595.18      846.84    179.32 o 
  -5   3   3     5692.95     5843.08    230.37 o 
  -3   3   3     2195.28     2284.54     67.91 o 
  -1   3   3     5928.14     6255.66    132.93 o 
   1   3   3    58814.84    58816.99    622.69 o 
   3   3   3     7965.05     7873.10    136.73 o 
   5   3   3     6225.12     6372.06    221.98 o 
  -6   4   3      792.43      897.28    225.60 o 
  -4   4   3      489.84      432.89     65.83 o 
  -2   4   3     4124.84     3864.38     96.44 o 
   0   4   3     7454.66     7300.86    143.86 o 
   2   4   3     1847.36     2036.38     37.67 o 
   4   4   3     2551.43     2738.70     67.48 o 
   6   4   3       94.65      119.86    152.32 o 
  -5   5   3     2419.68     2431.58    131.29 o 
  -3   5   3     2658.65     2693.35     79.84 o 
  -1   5   3     6646.28     6874.44    139.19 o 
   1   5   3    37669.38    36555.21    393.55 o 
   3   5   3     4878.25     4843.74     90.58 o 
   5   5   3     3959.61     4087.66    147.97 o 
  -6   6   3     1496.13     1524.39    258.17 o 
  -4   6   3      377.64      502.69     76.13 o 
  -2   6   3    58251.32    59882.15   1033.19 o 
   0   6   3     3092.30     2870.46     70.67 o 
   2   6   3    27367.35    28317.73    362.81 o 
   4   6   3     2324.79     2253.39     66.70 o 
   6   6   3     1292.07     1013.97    199.54 o 
  -5   7   3     2823.45     2933.31    162.80 o 
  -3   7   3     9138.86     9082.66    180.43 o 
  -1   7   3    26328.97    26976.67    593.12 o 
   1   7   3    10076.50    10006.43    167.79 o 
   3   7   3      568.72      522.23     26.99 o 
   5   7   3     1624.59     1715.37     95.71 o 
  -6   8   3     2573.55     2641.58    310.05 o 
  -4   8   3      983.19      885.10     73.06 o 
  -2   8   3    21740.69    22815.74    450.94 o 
   0   8   3    24085.36    24966.51    418.49 o 
   2   8   3     9221.58     9555.13    139.68 o 
   4   8   3     6150.41     6239.58    157.00 o 
   6   8   3     1447.72     1478.37    271.20 o 
  -5   9   3     1937.37     1862.19    154.35 o 
  -3   9   3    14155.77    14092.88    252.54 o 
  -1   9   3     6669.96     6841.05    158.03 o 
   1   9   3     3884.23     3777.36     73.32 o 
   3   9   3     2834.06     2797.24     68.62 o 
   5   9   3      346.89      305.14     90.64 o 
  -6  10   3      653.99      577.16    196.50 o 
  -4  10   3     5632.82     5730.47    203.23 o 
  -2  10   3     4825.91     5014.42    126.13 o 
   0  10   3    20598.30    21150.11    348.72 o 
   2  10   3    21326.21    20688.55    291.12 o 
   4  10   3    17965.38    19279.16    389.49 o 
   6  10   3     1097.57      557.65    254.71 o 
  -5  11   3      629.95      529.98    124.57 o 
  -3  11   3     5300.14     5327.64    128.91 o 
  -1  11   3     7012.73     6679.56    146.04 o 
   1  11   3     3112.12     2887.84     70.33 o 
   3  11   3    15673.04    15954.02    282.87 o 
   5  11   3     3915.06     4448.43    191.88 o 
  -4  12   3      338.38      517.41    100.59 o 
  -2  12   3     9403.09     9337.60    251.93 o 
   0  12   3    16604.91    16152.26    273.12 o 
   2  12   3     1714.46     1685.25     48.53 o 
   4  12   3     6530.86     6432.04    214.71 o 
  -5  13   3      611.04      794.27    148.83 o 
  -3  13   3     1450.50     1610.04     94.18 o 
  -1  13   3    16364.39    16075.81    347.02 o 
   1  13   3     5824.92     5729.69    116.83 o 
   3  13   3     6087.89     5766.66    133.70 o 
   5  13   3       98.99      362.74    117.97 o 
  -4  14   3     4073.98     4262.20    181.87 o 
  -2  14   3    28297.87    27006.53    798.31 o 
   0  14   3    20250.30    19336.50    380.80 o 
   2  14   3    11620.57    11683.83    242.61 o 
   4  14   3     2375.33     2522.48    145.67 o 
  -5  15   3      437.24      337.39    117.70 o 
  -3  15   3    10424.36    10982.37    343.55 o 
  -1  15   3    20289.26    20456.95    661.79 o 
   1  15   3     5396.52     5416.40    139.33 o 
   3  15   3    13827.52    13442.01    257.96 o 
   5  15   3     2821.19     3136.67    205.08 o 
  -4  16   3     3048.60     3036.94    159.37 o 
  -2  16   3     5996.38     6350.63    281.24 o 
   0  16   3     5440.91     5892.45    181.61 o 
   2  16   3      459.94      454.83     52.65 o 
   4  16   3     2066.77     2295.66    143.97 o 
  -5  17   3     4103.73     4507.48    421.28 o 
  -3  17   3     5138.87     5299.51    271.56 o 
  -1  17   3     4599.27     4577.04    223.30 o 
   1  17   3    12699.54    12620.51    304.89 o 
   3  17   3     2820.72     2699.71    108.94 o 
   5  17   3     4834.49     5210.81    263.40 o 
  -4  18   3     5294.45     5137.88    247.81 o 
  -2  18   3     1448.50     1617.31    169.49 o 
   0  18   3     7053.74     6802.61    184.62 o 
   2  18   3    27349.01    27635.63    585.88 o 
   4  18   3     8693.97     9776.44    330.46 o 
  -5  19   3       67.82      164.72    196.83 o 
  -3  19   3     9450.50     9758.62    436.04 o 
  -1  19   3    10379.94    10769.98    451.03 o 
   1  19   3     2025.64     2103.72    102.26 o 
   3  19   3     9425.86     9400.43    258.91 o 
   5  19   3      961.76      658.52    224.34 o 
  -4  20   3     2643.43     2748.38    198.48 o 
  -2  20   3      767.79      808.76    155.78 o 
   0  20   3    11177.79    11120.08    284.66 o 
   2  20   3     1316.55     1360.43    103.14 o 
   4  20   3      201.23       55.52    124.70 o 
  -3  21   3     1968.40     1753.44    178.96 o 
  -1  21   3    22797.72    21375.91    787.55 o 
   1  21   3     6467.65     6136.54    201.31 o 
   3  21   3     1486.70     1605.57    143.46 o 
  -4  22   3     9487.33     9147.65    437.16 o 
  -2  22   3     3664.81     3868.31    295.93 o 
   0  22   3    27614.59    28168.24    628.61 o 
   2  22   3     6606.30     6515.24    234.22 o 
   4  22   3      124.62      387.49    123.51 o 
  -3  23   3     5193.49     4887.88    289.41 o 
  -1  23   3     5789.56     6238.58    293.78 o 
   1  23   3     2654.98     3247.53    158.87 o 
   3  23   3     4937.58     5387.07    244.69 o 
  -4  24   3     5329.09     4789.92    306.72 o 
  -2  24   3       81.82      106.61    133.46 o 
   0  24   3     1378.54     1348.30    119.27 o 
   2  24   3     2928.09     2744.80    157.19 o 
   4  24   3      289.97      -51.17    131.57 o 
  -3  25   3     1323.86     1087.89    214.97 o 
  -1  25   3     1247.32      955.24    196.39 o 
   1  25   3     6314.74     6538.62    261.70 o 
   3  25   3     7781.59     8061.31    359.42 o 
  -2  26   3      654.58      472.85    147.22 o 
   0  26   3    11158.33    11045.81    339.87 o 
   2  26   3    16876.12    16600.12    651.60 o 
  -3  27   3     3745.62     3714.58    360.35 o 
  -1  27   3      478.74      233.37    147.35 o 
   1  27   3      507.51      626.85    117.91 o 
   3  27   3      863.93      883.13    185.71 o 
  -2  28   3     1934.23     2519.65    274.88 o 
   0  28   3     3048.12     2831.89    189.17 o 
   2  28   3      998.12      790.33    221.26 o 
  -1  29   3    15468.32    15233.65    832.61 o 
   1  29   3     2943.27     2517.82    189.02 o 
   0  30   3    10577.83     9788.51    406.19 o 
   0   0   4    67737.65    70216.84    880.76 o 
   2   0   4     8944.35     9191.27    160.22 o 
   4   0   4    61360.52    62180.36    854.38 o 
  -5   1   4     1107.86     1020.91     99.84 o 
  -3   1   4    30487.89    30861.59    543.44 o 
  -1   1   4      382.02      498.21     21.38 o 
   1   1   4     7947.75     8020.27    107.46 o 
   3   1   4    23995.87    23499.19    309.59 o 
   5   1   4      966.98      936.39     70.81 o 
  -6   2   4     6838.88     7604.90    507.66 o 
  -4   2   4     4755.49     4180.69    121.29 o 
  -2   2   4    12987.06    13067.45    259.56 o 
   0   2   4    54314.04    55094.70    660.50 o 
   2   2   4       78.88      134.86     18.01 o 
   4   2   4     6951.97     6886.94    145.88 o 
   6   2   4      428.01      198.17    218.22 o 
  -5   3   4     3602.42     3799.19    164.09 o 
  -3   3   4    21118.80    21322.72    433.36 o 
  -1   3   4     7890.56     7895.36    191.77 o 
   1   3   4    98949.70    99535.41   1049.57 o 
   3   3   4    16009.07    15852.81    238.83 o 
   5   3   4     1537.78     1633.65     98.17 o 
  -6   4   4     2052.55     2347.83    298.31 o 
  -4   4   4    17976.07    18047.64    441.54 o 
  -2   4   4    34355.20    36218.62    662.29 o 
   0   4   4   192725.36   189370.00   2715.21 o 
   2   4   4     3470.16     3712.16     50.83 o 
   4   4   4    21572.29    20995.44    340.14 o 
   6   4   4     4809.18     4792.64    347.11 o 
  -5   5   4     2773.18     2750.00    151.57 o 
  -3   5   4    10374.25    10207.29    191.35 o 
  -1   5   4    24370.88    24420.95    507.80 o 
   1   5   4    22355.40    22540.51    270.82 o 
   3   5   4    12311.82    12103.75    182.32 o 
   5   5   4       99.37      120.42     59.58 o 
  -6   6   4     5160.81     5151.14    367.97 o 
  -4   6   4     3247.84     3206.56    112.60 o 
  -2   6   4    33808.00    34628.43    624.14 o 
   0   6   4    21052.86    19629.88    354.12 o 
   2   6   4      516.01      599.85     20.40 o 
   4   6   4     3501.83     3337.05     94.58 o 
   6   6   4      800.67      489.76    188.86 o 
  -5   7   4     4173.14     4510.66    224.94 o 
  -3   7   4    35135.29    35477.90    581.21 o 
  -1   7   4     6244.43     6364.63    171.67 o 
   1   7   4    25699.46    25286.67    362.85 o 
   3   7   4    50660.03    51089.22    645.17 o 
   5   7   4     2749.27     2941.85    118.96 o 
  -6   8   4     6338.68     6305.46    433.62 o 
  -4   8   4     8975.85     8822.38    230.54 o 
  -2   8   4    19415.88    19845.72    453.35 o 
   0   8   4    31036.85    31592.75    492.11 o 
   2   8   4    11625.08    11539.25    153.31 o 
   4   8   4    19987.86    20028.50    463.66 o 
   6   8   4     5160.18     6249.34    449.29 o 
  -5   9   4     1056.88     1090.22    125.57 o 
  -3   9   4    48449.41    48729.99    812.13 o 
  -1   9   4      441.02      422.12     48.94 o 
   1   9   4    20343.88    20629.67    326.49 o 
   3   9   4    10220.25    10199.68    154.78 o 
   5   9   4      896.16      886.31     92.54 o 
  -6  10   4     2631.38     2332.23    306.97 o 
  -4  10   4      403.95      345.39     82.30 o 
  -2  10   4    10690.97    10445.06    230.49 o 
   0  10   4    36823.70    37984.28    608.86 o 
   2  10   4     5368.35     5255.05     94.54 o 
   4  10   4     9268.95     9603.39    274.25 o 
  -5  11   4     1082.77     1115.89    130.62 o 
  -3  11   4    36002.08    37310.39    821.54 o 
  -1  11   4    12251.38    11957.10    247.51 o 
   1  11   4    74372.88    73970.86   1082.52 o 
   3  11   4    11779.35    11729.75    203.86 o 
   5  11   4     1811.76     1817.93    127.41 o 
  -4  12   4     6719.94     6868.78    240.98 o 
  -2  12   4     5231.38     5136.11    245.78 o 
   0  12   4    57198.48    55379.97    848.75 o 
   2  12   4     8511.77     8502.98    152.69 o 
   4  12   4     4255.25     3916.89    159.99 o 
  -5  13   4     1759.42     1929.59    171.31 o 
  -3  13   4     5390.32     6489.41    207.80 o 
  -1  13   4     4743.17     4787.31    147.67 o 
   1  13   4    14614.22    14592.88    272.62 o 
   3  13   4     6514.65     6801.50    145.02 o 
   5  13   4     1017.99     1089.50    132.37 o 
  -4  14   4       43.53      161.01    104.37 o 
  -2  14   4    26070.29    24993.16    785.45 o 
   0  14   4     5552.99     5222.30    137.11 o 
   2  14   4     6776.23     6416.90    132.20 o 
   4  14   4    11414.72    13010.83    410.08 o 
  -5  15   4     1898.41     1838.41    186.32 o 
  -3  15   4    14288.58    14120.99    500.61 o 
  -1  15   4     3350.90     3216.17    180.91 o 
   1  15   4     7153.73     7073.79    159.08 o 
   3  15   4    44872.71    46706.27    837.67 o 
   5  15   4     2759.25     2946.47    198.48 o 
  -4  16   4    10033.27     9399.22    336.27 o 
  -2  16   4     7638.21     7440.13    324.37 o 
   0  16   4     5373.47     5184.05    153.08 o 
   2  16   4     9649.31     9617.51    218.97 o 
   4  16   4     1631.07     1970.39    143.47 o 
  -5  17   4     1564.16     1325.07    170.03 o 
  -3  17   4    11442.40    10890.15    498.59 o 
  -1  17   4     4006.45     3973.36    185.49 o 
   1  17   4    15656.12    16006.74    372.97 o 
   3  17   4     2144.78     1908.66     96.57 o 
   5  17   4     2056.29     2195.52    192.07 o 
  -4  18   4     1349.06     1338.85    130.48 o 
  -2  18   4     4911.33     5068.58    249.88 o 
   0  18   4    26309.32    25995.15    570.90 o 
   2  18   4     4589.17     4609.94    158.83 o 
   4  18   4    10512.31    10854.96    383.85 o 
  -5  19   4     1235.96     1480.05    323.07 o 
  -3  19   4    10894.30    10227.09    469.42 o 
  -1  19   4    19074.12    19639.32    625.59 o 
   1  19   4    14729.57    14236.23    378.15 o 
   3  19   4     3615.72     4092.29    192.72 o 
  -4  20   4     1969.20     1711.10    142.21 o 
  -2  20   4      837.43     1159.60    178.43 o 
   0  20   4    16903.52    17110.82    399.00 o 
   2  20   4     2246.43     2206.37    114.81 o 
   4  20   4     2757.75     3009.90    194.77 o 
  -3  21   4     1975.43     2382.33    197.13 o 
  -1  21   4     4455.00     4361.06    223.45 o 
   1  21   4    15224.15    15964.28    413.35 o 
   3  21   4       25.46       33.22    139.63 o 
  -4  22   4     2197.87     2040.05    175.18 o 
  -2  22   4     8303.56     7595.59    363.83 o 
   0  22   4     6681.97     6869.62    231.86 o 
   2  22   4     1330.17     1340.00    118.71 o 
   4  22   4     4585.10     4775.11    252.16 o 
  -3  23   4     7611.42     8093.18    434.13 o 
  -1  23   4     6494.69     6043.40    333.98 o 
   1  23   4     1115.97     1093.35    122.77 o 
   3  23   4     8952.01     9133.51    362.27 o 
  -4  24   4     1310.75     1326.88    161.19 o 
  -2  24   4    11693.28    11102.92    510.77 o 
   0  24   4     1340.03     1075.45    117.80 o 
   2  24   4     2563.56     2738.09    150.79 o 
  -3  25   4     1888.97     1704.67    278.25 o 
  -1  25   4     4942.11     5215.75    391.93 o 
   1  25   4     8842.20     8655.25    300.84 o 
   3  25   4     1235.90     1560.21    180.40 o 
  -2  26   4      341.96      301.50    147.28 o 
   0  26   4    10242.00     9817.49    331.42 o 
   2  26   4      169.57      -48.86    127.36 o 
  -3  27   4      681.94     1007.25    227.07 o 
  -1  27   4    10067.64    10019.04    540.31 o 
   1  27   4      821.29      726.79    120.58 o 
   3  27   4     2733.36     2615.91    255.50 o 
  -2  28   4      324.42      473.58    220.67 o 
   0  28   4     2963.96     3042.52    164.27 o 
   2  28   4     3658.21     3233.20    291.54 o 
  -1  29   4     2680.95     2645.80    269.88 o 
   1  29   4     3765.75     3463.31    214.80 o 
   0  30   4      604.26      394.33    158.22 o 
  -5   1   5     2321.09     2192.77    124.56 o 
  -3   1   5    11629.41    11875.84    258.01 o 
  -1   1   5    52690.03    52352.97    832.54 o 
   1   1   5    12461.18    12659.29    242.79 o 
   3   1   5    24522.23    21919.86    474.02 o 
   5   1   5      357.22      106.83    130.17 o 
  -6   2   5     1127.43     1043.10    209.70 o 
  -4   2   5     2283.59     2450.52    127.44 o 
  -2   2   5    12108.81    12357.99    251.94 o 
   0   2   5     1768.49     1929.46     36.77 o 
   2   2   5    19188.83    19337.18    282.31 o 
   4   2   5     3803.75     4041.77     96.69 o 
   6   2   5     2555.25     2819.78    314.33 o 
  -5   3   5      915.86      966.17    118.55 o 
  -3   3   5    12544.40    12244.60    275.04 o 
  -1   3   5    10035.12    10228.52    254.33 o 
   1   3   5     3924.39     4393.02     63.36 o 
   3   3   5    21995.49    21878.38    367.99 o 
   5   3   5     3949.77     4288.65    204.23 o 
  -6   4   5      254.51      323.50    157.65 o 
  -4   4   5     3051.92     3132.01    144.03 o 
  -2   4   5     5307.03     5956.23    165.31 o 
   0   4   5     9199.57     9229.99    126.66 o 
   2   4   5     6044.35     5953.75    119.33 o 
   4   4   5      264.57      228.94     30.07 o 
   6   4   5      925.38      643.30    170.22 o 
  -5   5   5     1868.55     1815.18    137.73 o 
  -3   5   5    13655.77    12887.33    295.32 o 
  -1   5   5     9982.42    10484.62    269.45 o 
   1   5   5     4777.75     5050.01     67.88 o 
   3   5   5    12863.53    12405.17    329.02 o 
   5   5   5     3783.47     3796.93    184.86 o 
  -6   6   5      978.17      857.49    169.80 o 
  -4   6   5     3613.66     3972.86    169.37 o 
  -2   6   5      851.07      870.80     42.07 o 
   0   6   5    52011.75    52112.13    801.50 o 
   2   6   5     2734.11     2553.32     48.00 o 
   4   6   5     4855.43     5123.96    142.13 o 
   6   6   5      425.65      193.69    180.23 o 
  -5   7   5       58.43      186.59    107.10 o 
  -3   7   5    14004.17    14294.50    310.59 o 
  -1   7   5    14027.47    14217.83    270.84 o 
   1   7   5    21122.12    21575.92    281.35 o 
   3   7   5     9718.28     9524.80    149.63 o 
   5   7   5      142.64      229.42     66.31 o 
  -6   8   5       78.22      116.36    145.73 o 
  -4   8   5     9738.78    10302.98    308.10 o 
  -2   8   5     1911.85     2062.49     75.41 o 
   0   8   5    11753.62    11153.13    227.22 o 
   2   8   5    12580.21    12439.20    185.44 o 
   4   8   5     2675.67     2517.45     99.39 o 
   6   8   5      918.25      836.80    157.53 o 
  -5   9   5     1568.70     1613.44    143.32 o 
  -3   9   5    11075.84    11102.91    248.22 o 
  -1   9   5    26275.18    26296.41    581.78 o 
   1   9   5    10655.91    10307.66    169.36 o 
   3   9   5     3116.78     3266.07     67.21 o 
   5   9   5      191.39      182.53     82.36 o 
  -4  10   5    10567.75    10309.29    331.19 o 
  -2  10   5    11418.94    10706.40    269.78 o 
   0  10   5     9779.47     9964.29    178.46 o 
   2  10   5    15169.12    15497.34    236.16 o 
   4  10   5     7496.20     7639.10    233.94 o 
  -5  11   5     2237.28     2233.40    184.51 o 
  -3  11   5     1434.99     1936.39    175.59 o 
  -1  11   5     2824.64     2550.62    107.93 o 
   1  11   5     6608.54     6550.49    124.95 o 
   3  11   5     1975.80     1955.49     57.09 o 
   5  11   5     5474.62     5550.53    239.45 o 
  -4  12   5     5329.36     5671.76    244.89 o 
  -2  12   5     3534.35     3717.35    122.32 o 
   0  12   5    10092.08    10243.21    192.47 o 
   2  12   5    22395.89    22140.12    334.65 o 
   4  12   5       69.62      -13.32     80.47 o 
  -5  13   5     4244.52     4725.03    267.73 o 
  -3  13   5      596.34      578.16     61.90 o 
  -1  13   5     3572.68     3665.58    150.48 o 
   1  13   5    15413.18    15212.84    292.57 o 
   3  13   5     3762.91     3954.66    117.74 o 
   5  13   5     1526.55     1645.79    148.58 o 
  -4  14   5     2493.18     2380.21    169.38 o 
  -2  14   5     1741.23     2078.29    134.09 o 
   0  14   5    42266.53    41413.31    775.91 o 
   2  14   5    10467.72    10067.66    189.10 o 
   4  14   5     5584.23     5832.60    220.95 o 
  -5  15   5      756.78     1073.66    175.82 o 
  -3  15   5     2402.90     2640.59    185.80 o 
  -1  15   5    10447.94    10424.53    385.86 o 
   1  15   5    20763.61    20926.27    410.66 o 
   3  15   5      783.17      856.09     68.22 o 
   5  15   5     4330.22     4688.51    250.05 o 
  -4  16   5     5724.81     6004.75    241.45 o 
  -2  16   5     8591.17     8703.99    339.40 o 
   0  16   5     5186.58     4735.98    154.19 o 
   2  16   5     5425.21     5200.39    126.86 o 
   4  16   5      134.84      344.31    119.72 o 
  -5  17   5     1665.29     2050.68    195.77 o 
  -3  17   5    11747.32    11926.68    508.31 o 
  -1  17   5     6164.02     5939.32    271.84 o 
   1  17   5     6579.48     6138.93    175.02 o 
   3  17   5     5856.64     6145.02    218.67 o 
   5  17   5      350.81      345.45    135.22 o 
  -4  18   5     3708.89     3696.56    181.70 o 
  -2  18   5    12052.98    11039.40    430.04 o 
   0  18   5      821.40      906.60     70.67 o 
   2  18   5     1537.59     1697.89    110.65 o 
   4  18   5    11496.31    12421.71    448.43 o 
  -3  19   5       53.04      323.77    181.12 o 
  -1  19   5    13071.36    13148.15    456.87 o 
   1  19   5     4036.46     4052.16    148.98 o 
   3  19   5      938.57     1192.21    147.79 o 
  -4  20   5     3547.38     2887.16    221.39 o 
  -2  20   5     9565.64     9085.06    377.19 o 
   0  20   5     2035.22     1835.32    110.18 o 
   2  20   5     5121.45     5138.52    175.04 o 
   4  20   5     4579.82     4757.46    252.45 o 
  -3  21   5     2967.89     2871.34    246.97 o 
  -1  21   5     4017.70     4067.92    230.36 o 
   1  21   5    18445.87    18387.03    458.88 o 
   3  21   5     5205.08     5094.11    263.10 o 
  -4  22   5       64.17      174.47    139.91 o 
  -2  22   5    13355.11    13832.16    572.35 o 
   0  22   5     9772.59     9888.61    289.45 o 
   2  22   5    16025.22    16977.23    528.38 o 
   4  22   5     3550.87     3730.59    250.35 o 
  -3  23   5       19.10       78.93    193.53 o 
  -1  23   5     6347.65     6520.96    346.39 o 
   1  23   5     6975.66     7122.84    254.39 o 
   3  23   5     1149.40     1294.75    160.84 o 
  -2  24   5    12508.73    11912.72    540.93 o 
   0  24   5     1420.19     1440.36    136.10 o 
   2  24   5     2413.82     2460.18    199.81 o 
  -3  25   5     5647.51     5249.35    421.63 o 
  -1  25   5     1967.30     1897.88    246.00 o 
   1  25   5     1521.62     1548.43    136.03 o 
   3  25   5     2940.63     2908.19    202.91 o 
  -2  26   5     6246.82     5914.58    361.13 o 
   0  26   5      389.48      426.42     99.75 o 
   2  26   5     3505.12     3962.92    273.79 o 
  -1  27   5     3550.67     3224.67    266.85 o 
   1  27   5     3239.11     3197.44    194.37 o 
  -2  28   5     3568.40     3721.76    333.27 o 
   0  28   5     3955.54     3951.93    222.95 o 
   2  28   5     1946.78     1868.83    211.49 o 
  -1  29   5     2223.07     1723.15    212.76 o 
   1  29   5    15109.54    12987.77    519.79 o 
   0  30   5     1089.41      976.70    145.62 o 
   0   0   6    55774.09    56017.62    803.56 o 
   2   0   6    21717.29    21143.91    381.43 o 
  -5   1   6     5810.28     6210.79    236.61 o 
  -3   1   6      909.95     1153.88     72.15 o 
  -1   1   6    75386.78    73889.95   1320.94 o 
   1   1   6      475.11      853.45     31.34 o 
   3   1   6     2541.68     2759.22    123.89 o 
   5   1   6     5556.55     6316.87    330.08 o 
  -4   2   6    26947.80    26755.10    632.70 o 
  -2   2   6    31888.99    32434.65    688.72 o 
   0   2   6    14636.74    14310.98    200.74 o 
   2   2   6    44332.66    44486.43    530.37 o 
   4   2   6      930.12      974.55     94.72 o 
   6   2   6     1824.67     1883.50    226.84 o 
  -5   3   6     2990.50     3048.07    152.91 o 
  -3   3   6     6124.59     6028.07    192.37 o 
  -1   3   6    11157.73    11353.86    280.16 o 
   1   3   6    20575.79    20483.55    257.14 o 
   3   3   6    25676.78    24326.45    627.33 o 
   5   3   6     6545.42     6221.35    272.87 o 
  -6   4   6      393.49      514.04    139.15 o 
  -4   4   6     2067.15     2009.31    109.90 o 
  -2   4   6    28251.99    29890.30    680.77 o 
   0   4   6     4660.23     4832.83     83.05 o 
   2   4   6    98526.05   100358.24   1646.17 o 
   4   4   6     3493.40     3888.17    181.85 o 
   6   4   6     5558.73     5653.70    409.96 o 
  -5   5   6    11001.61    11379.01    381.59 o 
  -3   5   6     5055.53     4992.56    166.53 o 
  -1   5   6    25482.62    25477.81    573.61 o 
   1   5   6    37826.00    38859.84    449.80 o 
   3   5   6    10363.18    10374.37    264.14 o 
   5   5   6     7193.61     7427.72    278.03 o 
  -6   6   6      475.43      327.86    205.53 o 
  -4   6   6    17590.61    18054.20    471.00 o 
  -2   6   6    11464.00    11514.87    305.90 o 
   0   6   6    29339.42    28630.72    426.41 o 
   2   6   6    31513.34    31418.31    401.30 o 
   4   6   6      410.35      456.85     49.77 o 
  -5   7   6     6681.84     7461.06    268.59 o 
  -3   7   6     6058.07     6219.96    204.22 o 
  -1   7   6    63116.48    63148.34   1272.06 o 
   1   7   6     5364.31     5454.39     87.89 o 
   3   7   6     5476.78     5404.79    129.68 o 
   5   7   6    15565.21    15818.16    506.97 o 
  -4   8   6    15754.68    14851.40    412.16 o 
  -2   8   6    20680.56    19670.18    599.57 o 
   0   8   6    13063.28    13461.96    235.34 o 
   2   8   6     6745.65     6181.45    111.72 o 
   4   8   6     7563.98     7489.81    241.74 o 
  -5   9   6     5390.19     5556.61    239.94 o 
  -3   9   6      339.15      451.45     44.86 o 
  -1   9   6    75011.66    74857.64   1581.87 o 
   1   9   6     9016.78     9123.08    136.26 o 
   3   9   6     5450.42     5162.63     92.81 o 
   5   9   6     6316.31     6398.49    284.78 o 
  -4  10   6    11416.89    11788.33    353.60 o 
  -2  10   6     2719.72     2844.03     94.50 o 
   0  10   6     9417.77     9580.94    174.64 o 
   2  10   6    21855.94    21260.65    310.91 o 
   4  10   6      317.67      471.00     73.04 o 
  -5  11   6      913.57     1151.31    167.28 o 
  -3  11   6     2959.24     3195.49    119.19 o 
  -1  11   6    23448.27    23423.31    673.39 o 
   1  11   6    21403.02    20525.76    323.50 o 
   3  11   6    19522.17    19276.62    309.57 o 
   5  11   6     5579.56     5928.83    264.65 o 
  -4  12   6     7263.94     7273.36    286.78 o 
  -2  12   6    15065.14    15405.90    380.90 o 
   0  12   6     5968.08     6073.41    147.80 o 
   2  12   6    42891.84    42373.05    609.88 o 
   4  12   6     6862.41     7103.95    244.13 o 
  -5  13   6     8927.34     9460.46    422.93 o 
  -3  13   6     3965.24     3915.22    255.91 o 
  -1  13   6    27366.42    27775.71    810.52 o 
   1  13   6     7121.29     7392.70    162.59 o 
   3  13   6    13157.33    12638.57    249.73 o 
   5  13   6     3586.48     3185.57    374.03 o 
  -4  14   6     4437.52     4760.42    231.27 o 
  -2  14   6     1536.84     1684.29     77.14 o 
   0  14   6    26688.58    25545.58    530.61 o 
   2  14   6     7131.34     6723.85    144.49 o 
   4  14   6     2037.96     2224.09    152.46 o 
  -5  15   6     5621.33     5570.57    289.41 o 
  -3  15   6     2755.12     2397.82    171.08 o 
  -1  15   6    23667.64    23925.48    712.55 o 
   1  15   6     2128.08     2221.92     77.65 o 
   3  15   6     1663.90     1456.76    119.91 o 
   5  15   6     8628.55     8679.72    350.41 o 
  -4  16   6     4246.67     4516.65    201.23 o 
  -2  16   6    29668.48    30088.68    978.17 o 
   0  16   6     4635.26     4383.64    140.25 o 
   2  16   6     8747.49     8774.10    186.42 o 
   4  16   6     3528.63     3919.10    194.53 o 
  -5  17   6     2125.08     1776.12    162.76 o 
  -3  17   6     1812.85     1812.67    202.52 o 
  -1  17   6    23179.30    24314.96    807.13 o 
   1  17   6     2050.03     1954.05    108.85 o 
   3  17   6     6933.49     7143.17    254.95 o 
   5  17   6     1129.26     1045.97    143.09 o 
  -4  18   6     2737.28     2870.27    202.84 o 
  -2  18   6     2148.57     2500.69    198.20 o 
   0  18   6     5183.55     5165.26    176.97 o 
   2  18   6    16750.33    16672.13    361.81 o 
   4  18   6     1365.77     1320.12    145.77 o 
  -3  19   6     3481.25     3239.13    256.48 o 
  -1  19   6     3635.99     4075.31    231.19 o 
   1  19   6    21562.94    22020.21    486.43 o 
   3  19   6     2768.14     2791.36    170.86 o 
  -4  20   6     6029.49     5801.59    304.67 o 
  -2  20   6     3223.90     2807.78    202.95 o 
   0  20   6     3853.03     3861.84    145.03 o 
   2  20   6    15649.57    15562.95    376.97 o 
   4  20   6     1438.16     1276.24    134.55 o 
  -3  21   6     5542.29     6158.61    370.21 o 
  -1  21   6     6070.97     5420.60    274.00 o 
   1  21   6      217.05      202.65     84.33 o 
   3  21   6    11454.84    12602.29    439.23 o 
  -4  22   6     2491.12     2243.12    226.17 o 
  -2  22   6     2157.71     2415.62    198.68 o 
   0  22   6     3832.75     3904.01    174.14 o 
   2  22   6     1386.92     1377.72    188.54 o 
   4  22   6     1433.59     1452.98    199.20 o 
  -3  23   6     4278.20     4001.28    311.44 o 
  -1  23   6     7862.66     7728.67    376.49 o 
   1  23   6     5595.24     5620.71    216.81 o 
   3  23   6     2782.46     3245.98    228.15 o 
  -2  24   6     4230.63     4398.40    282.05 o 
   0  24   6     8355.01     8339.20    274.47 o 
   2  24   6     4818.61     5458.68    339.55 o 
  -3  25   6     4796.27     4424.04    363.59 o 
  -1  25   6     4280.58     4115.81    302.68 o 
   1  25   6     3828.88     3809.71    191.73 o 
   3  25   6     5304.40     5432.80    302.09 o 
  -2  26   6     5160.46     5121.04    343.56 o 
   0  26   6      617.59      635.42    118.68 o 
   2  26   6     5927.01     5871.50    367.76 o 
  -1  27   6      102.13      308.14    198.72 o 
   1  27   6    11045.18    10263.61    417.50 o 
  -2  28   6       57.85      122.67    158.48 o 
   0  28   6     1299.91     1244.51    148.99 o 
   2  28   6     2781.18     2554.15    321.42 o 
  -1  29   6     1196.37      945.52    188.74 o 
   1  29   6     1189.64     1185.86    187.83 o 
   0  30   6      645.26      744.35    139.29 o 
  -5   1   7     2343.30     2734.72    150.57 o 
  -3   1   7     6577.60     6378.69    188.17 o 
  -1   1   7     8930.91     9028.80    181.29 o 
   1   1   7    52041.10    53556.63    696.11 o 
   3   1   7     2502.51     2470.27    122.76 o 
   5   1   7     7314.27     7534.48    369.73 o 
  -4   2   7     3117.48     3111.87    130.06 o 
  -2   2   7    11168.11    11981.71    402.85 o 
   0   2   7    13944.33    14947.80    219.16 o 
   2   2   7     2167.92     2262.14     50.72 o 
   4   2   7     2980.61     2572.84    153.63 o 
  -5   3   7     5867.97     6270.61    255.42 o 
  -3   3   7     2196.16     2084.13     96.66 o 
  -1   3   7    23549.38    23927.43    536.24 o 
   1   3   7     7155.51     7443.48    112.99 o 
   3   3   7     2027.12     1912.93    108.01 o 
   5   3   7     4360.77     4359.62    250.62 o 
  -4   4   7      280.95      342.85     88.39 o 
  -2   4   7     8034.95     7959.88    306.73 o 
   0   4   7     2867.35     2822.04     56.92 o 
   2   4   7     2782.28     2788.00     93.74 o 
   4   4   7     2327.57     2406.30    148.41 o 
  -5   5   7     6661.13     6592.64    252.30 o 
  -3   5   7     5667.23     5835.29    197.66 o 
  -1   5   7     9645.71     9519.03    255.55 o 
   1   5   7     3070.89     3107.60     52.99 o 
   3   5   7     7337.06     7253.99    160.17 o 
   5   5   7     2151.28     2160.08    197.55 o 
  -4   6   7     4693.73     4812.06    177.62 o 
  -2   6   7    11092.63    10907.87    395.98 o 
   0   6   7     4598.95     4772.67     82.24 o 
   2   6   7    32516.99    32342.95    427.50 o 
   4   6   7     1418.07     1466.82     62.34 o 
  -5   7   7      506.78      670.80    133.82 o 
  -3   7   7      310.87      386.39     78.44 o 
  -1   7   7     3172.57     3060.59    124.78 o 
   1   7   7    17887.37    18640.95    227.51 o 
   3   7   7     6524.58     6473.97    207.81 o 
   5   7   7     4002.10     3819.61    269.54 o 
  -4   8   7      594.41      754.46    105.30 o 
  -2   8   7    13838.26    13269.76    422.55 o 
   0   8   7     6957.80     7051.66    149.72 o 
   2   8   7     7966.28     8159.22    149.42 o 
   4   8   7     6811.89     6626.73    217.45 o 
  -5   9   7        3.77     -143.90    143.90 o 
  -3   9   7     4341.20     4773.48    242.90 o 
  -1   9   7    14116.65    13621.78    443.43 o 
   1   9   7    24578.06    24681.68    336.33 o 
   3   9   7     5783.79     5986.49    154.11 o 
   5   9   7      452.23      441.63    127.58 o 
  -4  10   7     7929.30     8083.56    292.02 o 
  -2  10   7    17959.26    16812.71    551.47 o 
   0  10   7    11056.17    11664.67    243.53 o 
   2  10   7     4309.01     4353.79     85.49 o 
   4  10   7     6056.54     6254.52    219.93 o 
  -5  11   7     1215.46     1166.25    132.86 o 
  -3  11   7     2680.99     2748.88    183.85 o 
  -1  11   7     6661.55     6612.13    173.11 o 
   1  11   7     8339.86     8176.95    160.42 o 
   3  11   7     2352.67     2048.90     79.33 o 
   5  11   7      958.10      962.58    205.63 o 
  -4  12   7     3257.80     3343.93    173.90 o 
  -2  12   7    16731.28    16472.06    559.40 o 
   0  12   7     8057.99     8221.87    193.09 o 
   2  12   7     4945.61     4874.00    106.70 o 
   4  12   7     7755.81     7488.19    270.08 o 
  -5  13   7      384.41      765.48    151.55 o 
  -3  13   7    12113.33    12438.70    494.70 o 
  -1  13   7     1261.39     1461.98     67.60 o 
   1  13   7     6474.20     6342.92    140.83 o 
   3  13   7     6905.34     6819.86    211.79 o 
   5  13   7     3031.56     2476.12    260.92 o 
  -4  14   7     2747.94     2752.60    151.22 o 
  -2  14   7     6133.67     6573.50    190.15 o 
   0  14   7     1996.64     1993.55     89.43 o 
   2  14   7    21274.04    21157.95    358.75 o 
   4  14   7     3133.30     3193.34    149.76 o 
  -5  15   7     1845.70     1663.34    167.03 o 
  -3  15   7     1656.66     1546.78    159.95 o 
  -1  15   7     1028.17     1035.46     60.44 o 
   1  15   7     1497.66     1359.38     77.91 o 
   3  15   7     9666.20     9485.85    294.34 o 
   5  15   7       98.60       74.58    281.57 o 
  -4  16   7     1256.82     1053.60    175.28 o 
  -2  16   7     6672.01     6490.68    320.07 o 
   0  16   7    12439.82    12887.04    333.69 o 
   2  16   7     4437.81     4697.03    136.01 o 
   4  16   7     3140.97     3146.14    167.43 o 
  -3  17   7     2209.53     2973.37    252.54 o 
  -1  17   7    27350.08    27516.36    915.58 o 
   1  17   7     4313.69     4038.24    141.27 o 
   3  17   7     8588.94     9046.78    308.35 o 
  -4  18   7     4804.06     4230.70    260.67 o 
  -2  18   7     4175.82     4207.30    233.95 o 
   0  18   7    10507.37    10673.63    314.45 o 
   2  18   7     3189.98     3213.28    125.22 o 
   4  18   7      135.05       25.87    114.05 o 
  -3  19   7     6770.38     7446.31    378.27 o 
  -1  19   7     1007.36      818.21    140.01 o 
   1  19   7    10847.19    10776.76    278.51 o 
   3  19   7     3324.35     3850.91    193.05 o 
  -4  20   7     5236.06     4596.41    309.25 o 
  -2  20   7     4018.23     4444.33    285.70 o 
   0  20   7    15369.80    14781.21    396.99 o 
   2  20   7     2698.15     2653.95    167.00 o 
   4  20   7     1919.15     1829.21    170.47 o 
  -3  21   7     4441.41     4373.73    303.74 o 
  -1  21   7     1549.92     1643.49    169.27 o 
   1  21   7     8226.16     7811.36    246.18 o 
   3  21   7     7478.02     8294.82    376.33 o 
  -4  22   7      352.35       32.18    180.22 o 
  -2  22   7      313.34      354.98    188.92 o 
   0  22   7     6971.18     6623.33    226.44 o 
   2  22   7     6837.59     7464.80    298.79 o 
  -3  23   7     3762.84     3757.00    322.13 o 
  -1  23   7      289.01      419.54    148.89 o 
   1  23   7     3495.36     3533.05    171.52 o 
   3  23   7     3572.19     3484.09    195.43 o 
  -2  24   7       67.29      210.35    204.54 o 
   0  24   7    16449.13    16586.65    505.56 o 
   2  24   7     4417.71     4391.55    250.76 o 
  -3  25   7     1290.30     1204.88    209.01 o 
  -1  25   7     9612.57     9595.08    438.97 o 
   1  25   7     1684.95     1391.39    128.46 o 
   3  25   7      590.62      815.36    162.08 o 
  -2  26   7      807.01      997.67    237.73 o 
   0  26   7     9846.55    10214.53    394.23 o 
   2  26   7       75.61     -123.51    123.51 o 
  -1  27   7     3903.97     4552.77    385.21 o 
   1  27   7     3404.87     3315.75    262.90 o 
   0  28   7     4979.03     3965.40    265.59 o 
  -1  29   7     2040.32     1972.78    246.90 o 
   0   0   8    26440.78    26998.44    392.68 o 
   2   0   8    12544.36    11798.74    347.21 o 
   4   0   8     4113.72     3575.10    194.57 o 
  -5   1   8     4172.79     3558.45    274.26 o 
  -3   1   8    17811.90    18271.48    429.51 o 
  -1   1   8     4462.00     4480.10    119.23 o 
   1   1   8    48310.02    49497.07    639.50 o 
   3   1   8     5738.78     5093.67    175.95 o 
   5   1   8     1720.17     2555.34    295.84 o 
  -4   2   8     1285.41     1253.41     90.59 o 
  -2   2   8    50214.88    49951.56   1385.29 o 
   0   2   8    50752.71    50784.41    622.26 o 
   2   2   8     2172.99     2244.61     55.98 o 
   4   2   8    20944.61    20228.28    546.48 o 
  -5   3   8     2840.52     3161.64    174.36 o 
  -3   3   8     6594.70     6557.03    199.74 o 
  -1   3   8     7224.07     7396.46    275.84 o 
   1   3   8     4712.91     5114.30     84.90 o 
   3   3   8     6284.40     5997.55    227.17 o 
   5   3   8     4305.84     4247.42    254.26 o 
  -4   4   8     1053.06     1062.13     94.65 o 
  -2   4   8     9457.80     9590.89    347.46 o 
   0   4   8    13551.85    13570.09    221.88 o 
   2   4   8     2317.81     2354.68     85.93 o 
   4   4   8    25459.36    26073.67    714.33 o 
  -5   5   8     7079.36     7297.77    304.06 o 
  -3   5   8    34400.47    34273.16    785.16 o 
  -1   5   8     3891.99     3973.15    171.92 o 
   1   5   8    24127.97    24419.01    316.18 o 
   3   5   8    18798.33    18208.31    285.28 o 
   5   5   8      471.89      667.71    145.11 o 
  -4   6   8      550.45      478.52     91.41 o 
  -2   6   8    33153.64    34250.24    987.69 o 
   0   6   8    49570.32    50630.05    646.51 o 
   2   6   8    10528.10    10505.98    169.44 o 
   4   6   8    18715.85    18668.77    555.62 o 
  -5   7   8      228.93      259.15    108.86 o 
  -3   7   8     6356.02     6832.10    300.20 o 
  -1   7   8     2123.05     2045.10    128.51 o 
   1   7   8    36906.80    37268.07    505.80 o 
   3   7   8     1062.51     1080.47     69.20 o 
   5   7   8     1656.44     1730.82    176.21 o 
  -4   8   8     3402.03     3324.82    153.70 o 
  -2   8   8     2022.05     1956.32    161.53 o 
   0   8   8    45683.83    46661.06    747.81 o 
   2   8   8     2521.49     2451.03     64.12 o 
   4   8   8     4384.61     4371.59    214.37 o 
  -5   9   8     4227.27     4427.57    251.24 o 
  -3   9   8    21698.46    22289.82    734.84 o 
  -1   9   8     1698.57     1590.03    108.36 o 
   1   9   8    77951.66    79688.79   1046.96 o 
   3   9   8    11929.10    11826.36    330.66 o 
   5   9   8     3175.99     3199.38    239.11 o 
  -4  10   8     2576.69     2478.93    132.42 o 
  -2  10   8    20659.86    19925.32    665.60 o 
   0  10   8     4639.52     4669.82    121.18 o 
   2  10   8     4231.77     4139.65     83.17 o 
   4  10   8     9373.03     9254.59    289.22 o 
  -5  11   8     2185.65     2271.26    217.60 o 
  -3  11   8     1792.26     2202.42    191.52 o 
  -1  11   8     3822.34     3344.91    163.66 o 
   1  11   8     6501.36     6336.58    131.42 o 
   3  11   8    11817.92    12217.65    335.25 o 
   5  11   8     3911.96     3666.09    248.55 o 
  -4  12   8     1702.15     1547.31    136.11 o 
  -2  12   8    18590.12    18075.52    663.59 o 
   0  12   8     4601.07     4565.11    127.48 o 
   2  12   8     9368.57     9038.60    178.45 o 
   4  12   8     7229.11     6911.89    239.63 o 
  -5  13   8     6800.87     6421.40    328.58 o 
  -3  13   8    29088.46    29240.98    937.76 o 
  -1  13   8     2637.49     2924.08     95.33 o 
   1  13   8    22771.62    22044.35    385.02 o 
   3  13   8     9441.10     9272.46    268.76 o 
   5  13   8     1093.78     1294.85    241.39 o 
  -4  14   8      100.54       69.53    141.87 o 
  -2  14   8     7496.48     7584.08    356.54 o 
   0  14   8     4352.96     4403.10    148.16 o 
   2  14   8    10048.90     9559.17    217.26 o 
   4  14   8     3429.08     3612.50    172.71 o 
  -5  15   8     1622.13     1441.33    189.60 o 
  -3  15   8     7683.07     7689.13    427.19 o 
  -1  15   8     4381.72     4862.73    155.31 o 
   1  15   8    11654.42    11605.81    240.10 o 
   3  15   8      289.80      257.19    107.67 o 
  -4  16   8     5235.34     5261.34    257.89 o 
  -2  16   8     2197.39     2508.77    175.06 o 
   0  16   8    37420.59    38049.26    849.33 o 
   2  16   8      458.57      419.63     71.50 o 
   4  16   8     7167.73     6920.58    305.04 o 
  -3  17   8     7847.82     8409.51    413.34 o 
  -1  17   8     2437.68     2420.82    103.39 o 
   1  17   8    23699.59    22935.16    549.47 o 
   3  17   8     2023.45     2178.85    140.04 o 
  -4  18   8      302.64      110.33    133.19 o 
  -2  18   8     4551.05     5053.71    313.54 o 
   0  18   8      628.71      728.75     84.97 o 
   2  18   8     2649.44     2475.38    167.35 o 
   4  18   8     4234.75     4011.53    252.99 o 
  -3  19   8     5197.67     5714.96    330.53 o 
  -1  19   8     7140.49     7190.43    325.48 o 
   1  19   8       97.24      121.83     74.37 o 
   3  19   8    13072.90    13097.58    447.76 o 
  -4  20   8      738.54      864.18    150.44 o 
  -2  20   8    15651.13    15748.88    726.08 o 
   0  20   8     3418.77     3515.65    144.59 o 
   2  20   8     7028.71     7006.71    270.80 o 
   4  20   8     4103.12     3759.12    264.76 o 
  -3  21   8     4240.25     4420.95    350.31 o 
  -1  21   8     5193.50     5284.73    302.98 o 
   1  21   8    10287.73     9825.57    321.41 o 
   3  21   8      331.97      513.12    124.35 o 
  -2  22   8     1349.52      893.62    213.08 o 
   0  22   8     2134.44     2068.33    126.16 o 
   2  22   8     1307.43     1331.19    142.54 o 
  -3  23   8     3638.29     3697.57    332.64 o 
  -1  23   8    10386.73    10439.03    494.58 o 
   1  23   8     4793.52     4607.66    195.43 o 
   3  23   8     1961.97     1680.49    168.01 o 
  -2  24   8     1632.99     1810.88    204.47 o 
   0  24   8    12874.49    12818.95    404.09 o 
   2  24   8     5026.31     5134.80    286.86 o 
  -1  25   8     3022.40     2716.05    238.76 o 
   1  25   8     3778.32     4039.71    320.24 o 
  -2  26   8     1332.81     1192.14    243.50 o 
   0  26   8     2748.16     2718.95    166.92 o 
   2  26   8     1445.66     1507.89    176.62 o 
  -1  27   8     3634.29     3101.86    291.81 o 
   1  27   8     1718.30     1178.07    257.90 o 
   0  28   8      761.59      608.23    120.51 o 
  -5   1   9      679.53      411.37    197.55 o 
  -3   1   9     7820.72     8077.75    231.69 o 
  -1   1   9    14437.95    15311.96    367.04 o 
   1   1   9      575.96      620.18     32.39 o 
   3   1   9    27408.53    26339.53    704.93 o 
   5   1   9      512.65      523.66    193.76 o 
  -4   2   9     2730.36     2663.13    125.69 o 
  -2   2   9     3571.43     3736.77    208.98 o 
   0   2   9     7145.58     7467.02    123.00 o 
   2   2   9     5858.00     5557.74    114.26 o 
   4   2   9     1484.22     1421.03    139.68 o 
  -5   3   9      227.96      311.09    185.83 o 
  -3   3   9    12373.91    12487.91    353.60 o 
  -1   3   9     7472.60     7484.73    276.63 o 
   1   3   9    16226.44    16797.63    245.90 o 
   3   3   9     2905.78     2569.61    154.12 o 
   5   3   9     1664.78     1929.19    175.86 o 
  -4   4   9     1062.29     1152.50     94.37 o 
  -2   4   9      216.33      131.78     72.97 o 
   0   4   9     4343.53     4284.12     93.02 o 
   2   4   9     2688.67     2544.60     83.13 o 
   4   4   9      276.08      260.56    127.02 o 
  -5   5   9      684.88      710.93    216.62 o 
  -3   5   9    13651.88    14128.93    375.87 o 
  -1   5   9    21104.73    20831.80    650.48 o 
   1   5   9     9011.65     9365.81    148.85 o 
   3   5   9     2073.60     1847.95    130.59 o 
   5   5   9     1856.70     1678.58    196.62 o 
  -4   6   9      104.46      147.62     73.11 o 
  -2   6   9    11244.96    10797.60    391.73 o 
   0   6   9    10000.87    10411.94    157.15 o 
   2   6   9     5803.76     6046.66    109.75 o 
   4   6   9     7425.16     7437.98    289.30 o 
  -5   7   9      108.96      -62.17    118.04 o 
  -3   7   9     1525.35     1309.89    135.20 o 
  -1   7   9     1710.62     1558.73    111.86 o 
   1   7   9     4293.59     4207.39     76.58 o 
   3   7   9     8241.58     8420.75    225.01 o 
   5   7   9     2092.02     2027.39    195.30 o 
  -4   8   9     4425.30     4235.56    188.05 o 
  -2   8   9      102.95       24.32     82.78 o 
   0   8   9    19579.37    20467.40    304.97 o 
   2   8   9     8511.83     8163.53    138.01 o 
   4   8   9     1815.19     1522.04    153.08 o 
  -5   9   9     1857.06     1949.66    161.21 o 
  -3   9   9      472.52      733.90    148.34 o 
  -1   9   9     2050.22     2004.18    152.98 o 
   1   9   9    12797.24    12774.13    226.70 o 
   3   9   9     8440.52     8723.98    272.15 o 
   5   9   9     2736.21     3072.87    221.06 o 
  -4  10   9     6683.06     7390.44    287.70 o 
  -2  10   9     3395.15     3205.88    192.46 o 
   0  10   9    29585.67    30164.20    534.41 o 
   2  10   9     2152.57     1929.47     51.48 o 
   4  10   9     4800.33     5128.94    387.84 o 
  -5  11   9       41.83      252.13    119.30 o 
  -3  11   9      358.12      423.40    124.36 o 
  -1  11   9     3353.78     3324.95    189.80 o 
   1  11   9     2578.81     2966.45    108.80 o 
   3  11   9     1441.47     1351.69    102.51 o 
   5  11   9      138.26       35.61    158.70 o 
  -4  12   9     3607.46     3621.58    193.90 o 
  -2  12   9     4200.03     4032.02    215.37 o 
   0  12   9    13839.89    13903.04    277.62 o 
   2  12   9     2451.76     2607.07     89.50 o 
   4  12   9      636.13      633.11    208.14 o 
  -5  13   9     5868.50     5426.89    292.86 o 
  -3  13   9     3701.33     3403.31    250.33 o 
  -1  13   9    19145.51    20045.55    682.08 o 
   1  13   9     5838.23     5762.10    133.47 o 
   3  13   9     3191.39     3269.71    159.03 o 
  -4  14   9       15.60      125.05    111.59 o 
  -2  14   9     6257.82     6159.86    302.05 o 
   0  14   9     5819.46     5743.95    186.55 o 
   2  14   9     1198.28     1090.30     73.06 o 
   4  14   9     7474.41     6842.53    313.00 o 
  -3  15   9     1038.12     1170.29    166.02 o 
  -1  15   9     4160.59     4259.50    244.07 o 
   1  15   9     2243.65     1948.96     87.67 o 
   3  15   9      566.04      651.19    120.79 o 
  -4  16   9     5002.76     5216.38    272.61 o 
  -2  16   9     6228.29     6162.73    346.67 o 
   0  16   9     5631.43     5677.00    202.46 o 
   2  16   9    14313.44    14396.24    418.50 o 
   4  16   9     2275.02     2134.07    174.13 o 
  -3  17   9     4086.14     5142.53    338.73 o 
  -1  17   9     1874.64     1664.21    147.20 o 
   1  17   9    23248.16    23096.25    478.75 o 
   3  17   9      272.19      410.00    100.17 o 
  -4  18   9     1814.16     1672.10    176.98 o 
  -2  18   9     2992.22     2802.77    238.91 o 
   0  18   9     6336.55     6279.82    212.10 o 
   2  18   9     3597.40     3828.76    164.58 o 
   4  18   9      862.73      702.61    120.65 o 
  -3  19   9     1733.88     2147.52    260.50 o 
  -1  19   9     4746.13     4460.83    278.81 o 
   1  19   9     2392.86     2307.31    116.92 o 
   3  19   9     5338.60     5553.87    281.97 o 
  -2  20   9    13451.22    14575.06    668.54 o 
   0  20   9     3743.85     3683.44    161.64 o 
   2  20   9     7332.79     8273.81    314.41 o 
  -3  21   9     1163.32     1529.69    218.82 o 
  -1  21   9     9691.40    10142.99    523.47 o 
   1  21   9     1609.17     1435.85    118.01 o 
   3  21   9     3743.64     3555.91    224.55 o 
  -2  22   9      766.55      798.78    181.43 o 
   0  22   9      852.42      777.70    115.68 o 
   2  22   9     2293.29     2542.96    208.07 o 
  -3  23   9      887.30     1093.59    202.96 o 
  -1  23   9     7529.85     8301.42    481.52 o 
   1  23   9     1149.09     1383.02    157.96 o 
   3  23   9      832.29      802.57    173.72 o 
  -2  24   9     8989.62     8332.69    510.71 o 
   0  24   9     1787.63     1963.82    152.44 o 
   2  24   9    13385.85    14164.70    584.22 o 
  -1  25   9      417.52      439.11    208.20 o 
   1  25   9     7843.22     7401.88    452.17 o 
  -2  26   9     1343.37     1060.39    203.19 o 
   0  26   9      976.20      598.09    131.03 o 
  -1  27   9     3130.11     3097.49    341.37 o 
   1  27   9     6703.00     6054.50    494.99 o 
   0   0  10    11137.75    11581.12    191.04 o 
   2   0  10    12041.79    11304.02    162.58 o 
   4   0  10     4174.18     4426.40    230.56 o 
  -5   1  10     1851.62     1504.74    252.65 o 
  -3   1  10     7530.93     7470.36    222.09 o 
  -1   1  10    16246.61    15419.87    381.83 o 
   1   1  10     6823.79     6691.18    125.54 o 
   3   1  10    13705.73    13177.19    375.32 o 
   5   1  10     3689.39     3241.66    389.75 o 
  -4   2  10    27270.37    27071.89   1049.28 o 
  -2   2  10    10725.50    10438.97    372.64 o 
   0   2  10    38862.63    39347.53    589.37 o 
   2   2  10    51760.77    48552.44    755.77 o 
   4   2  10       54.30        6.73    150.77 o 
  -5   3  10     1571.75     1411.74    231.74 o 
  -3   3  10     1557.03     1657.36     99.71 o 
  -1   3  10    17360.05    17705.84    582.08 o 
   1   3  10     1978.61     1846.41     50.64 o 
   3   3  10     2785.15     2659.92    150.25 o 
   5   3  10     3672.98     3496.84    249.52 o 
  -4   4  10     1519.17     1366.41    115.28 o 
  -2   4  10     4644.14     4648.43    208.19 o 
   0   4  10    14084.55    14338.54    254.87 o 
   2   4  10     1249.26     1161.32     31.97 o 
   4   4  10     2699.54     2415.91    187.13 o 
  -5   5  10     5519.78     5180.11    394.39 o 
  -3   5  10     4690.60     4699.90    159.87 o 
  -1   5  10    57945.79    56292.91   1522.98 o 
   1   5  10      781.79      680.29     33.79 o 
   3   5  10    16738.15    16542.08    450.15 o 
   5   5  10     6946.80     6412.31    310.34 o 
  -4   6  10    15963.16    15323.66    457.82 o 
  -2   6  10     5755.63     5753.83    258.10 o 
   0   6  10    28575.61    28046.64    416.35 o 
   2   6  10    26942.18    26917.11    405.20 o 
   4   6  10      530.12      451.95    161.66 o 
  -5   7  10     1838.11     1806.74    261.55 o 
  -3   7  10     1875.04     1930.41    163.61 o 
  -1   7  10     3510.87     3462.01    186.93 o 
   1   7  10     1844.90     1665.40     57.58 o 
   3   7  10    10584.51    10009.46    267.86 o 
   5   7  10      566.49      783.18    197.41 o 
  -4   8  10     3062.91     3052.58    165.54 o 
  -2   8  10     8515.65     8559.24    346.89 o 
   0   8  10     1785.00     1740.56     68.73 o 
   2   8  10    23180.60    23074.28    356.50 o 
   4   8  10      900.48     1011.87    179.34 o 
  -5   9  10     3435.79     3433.42    346.65 o 
  -3   9  10    12581.57    12970.89    543.21 o 
  -1   9  10    38586.09    38624.54   1090.62 o 
   1   9  10     2097.59     1989.88     78.55 o 
   3   9  10    23245.46    22675.48    630.87 o 
   5   9  10     8301.56     8072.20    377.83 o 
  -4  10  10     9331.04     9828.16    353.68 o 
  -2  10  10     3582.86     3828.51    209.65 o 
   0  10  10    20450.23    23026.67    411.03 o 
   2  10  10    11404.90    11032.55    282.44 o 
   4  10  10     1245.67     1510.59    147.24 o 
  -5  11  10      304.22      492.30    244.29 o 
  -3  11  10     1103.27      803.00    157.61 o 
  -1  11  10     3437.98     3474.06    186.49 o 
   1  11  10     2742.07     2735.03     79.62 o 
   3  11  10      132.30      207.76     76.75 o 
  -4  12  10     5310.82     5587.99    274.46 o 
  -2  12  10     7601.76     7762.77    328.77 o 
   0  12  10    24270.84    25094.14    502.63 o 
   2  12  10     3258.44     3556.38    145.85 o 
   4  12  10     6455.73     5799.77    497.46 o 
  -3  13  10     3500.92     3170.27    247.36 o 
  -1  13  10    44136.32    45508.27   1378.67 o 
   1  13  10     2116.26     2106.70     91.10 o 
   3  13  10    16984.61    16356.90    473.50 o 
  -4  14  10     2308.19     2329.47    182.20 o 
  -2  14  10     2178.06     2127.68    209.00 o 
   0  14  10     2441.63     2658.96    108.44 o 
   2  14  10     3236.80     3304.33    153.56 o 
   4  14  10     2093.05     2124.17    373.77 o 
  -3  15  10     4350.92     4301.39    272.17 o 
  -1  15  10     2148.71     2197.06    158.29 o 
   1  15  10     4951.43     5129.66    150.13 o 
   3  15  10     2696.77     2786.42    164.12 o 
  -4  16  10     6079.33     5908.01    315.55 o 
  -2  16  10     9225.17     9601.47    465.56 o 
   0  16  10     2828.81     2719.19    109.29 o 
   2  16  10    29165.87    30650.15    813.00 o 
   4  16  10        2.66     -125.68    210.56 o 
  -3  17  10     4334.72     4607.28    304.01 o 
  -1  17  10    15326.54    15608.99    653.40 o 
   1  17  10      916.58     1035.66     85.81 o 
   3  17  10     9650.21     9003.91    381.29 o 
  -4  18  10     1083.26     1036.43    149.89 o 
  -2  18  10     1038.79     1392.05    210.82 o 
   0  18  10     3953.88     4361.24    191.47 o 
   2  18  10      397.15      466.94    122.04 o 
  -3  19  10      780.98     1032.44    191.04 o 
  -1  19  10     5905.10     6335.41    358.90 o 
   1  19  10     4413.14     4522.45    202.01 o 
   3  19  10     1943.51     2146.47    185.27 o 
  -2  20  10     5811.93     6222.48    426.03 o 
   0  20  10    15166.60    15404.07    459.15 o 
   2  20  10     4814.13     4793.57    238.51 o 
  -3  21  10     2229.15     2163.55    270.13 o 
  -1  21  10     7588.77     7968.45    421.30 o 
   1  21  10     3754.30     4193.38    238.31 o 
   3  21  10     5257.37     5139.48    269.18 o 
  -2  22  10      739.98      638.16    231.00 o 
   0  22  10       25.31      115.37    122.10 o 
   2  22  10     1543.21     1378.57    148.44 o 
  -1  23  10     2121.78     2411.72    207.99 o 
   1  23  10    10062.13    10403.14    443.90 o 
  -2  24  10      615.88      464.50    220.61 o 
   0  24  10     1273.96     1102.53    220.15 o 
   2  24  10     7111.58     6724.78    373.10 o 
  -1  25  10      649.35      647.54    170.91 o 
   1  25  10     2225.39     2784.02    216.20 o 
   0  26  10     1016.57      540.40    214.04 o 
  -5   1  11     2683.00     2804.85    283.48 o 
  -3   1  11     1073.64     1056.46     79.37 o 
  -1   1  11     6202.34     6502.67    189.69 o 
   1   1  11    12436.43    11522.93    214.81 o 
   3   1  11      666.90      583.77    115.04 o 
   5   1  11     4630.86     4380.41    353.76 o 
  -4   2  11      880.97      656.91    186.00 o 
  -2   2  11     6392.17     6438.90    300.76 o 
   0   2  11      192.69      295.04     34.35 o 
   2   2  11     7358.47     7363.87    120.53 o 
   4   2  11     2587.88     2165.85    171.34 o 
  -5   3  11     2144.35     2665.18    293.83 o 
  -3   3  11     2544.84     2458.67    115.31 o 
  -1   3  11    22833.88    22322.96    704.48 o 
   1   3  11    12023.75    11422.18    201.13 o 
   3   3  11     5224.37     5129.52    199.68 o 
   5   3  11     2702.58     2662.12    234.53 o 
  -4   4  11      714.33     1137.60    205.76 o 
  -2   4  11     5967.73     6068.19    291.80 o 
   0   4  11       30.56       41.78     34.98 o 
   2   4  11     5077.61     4569.49     94.90 o 
   4   4  11      862.12      959.77    131.73 o 
  -5   5  11     1440.92     1699.65    253.18 o 
  -3   5  11     2442.08     2570.53    129.54 o 
  -1   5  11    21333.45    21158.43    685.03 o 
   1   5  11    19110.80    18866.29    323.21 o 
   3   5  11     4388.41     4156.15    194.51 o 
   5   5  11     1271.86     1250.66    188.67 o 
  -4   6  11     4721.73     4622.35    281.59 o 
  -2   6  11      340.47      347.21    139.29 o 
   0   6  11     5145.13     5489.95    121.87 o 
   2   6  11      728.88      677.80     39.54 o 
   4   6  11     6563.42     6777.46    264.86 o 
  -5   7  11     1128.11      408.74    229.61 o 
  -3   7  11      703.82      823.81    129.84 o 
  -1   7  11     3608.50     4024.11    208.26 o 
   1   7  11     3348.44     3524.37     90.44 o 
   3   7  11      115.53      257.39    100.38 o 
  -4   8  11     3374.49     3166.58    174.46 o 
  -2   8  11     4278.86     4225.15    227.58 o 
   0   8  11       30.79        3.50     34.77 o 
   2   8  11     6346.66     6282.14    194.14 o 
   4   8  11     3666.69     4080.40    256.40 o 
  -3   9  11     6226.70     6305.29    340.33 o 
  -1   9  11        8.26      139.56     88.46 o 
   1   9  11      176.27      273.80     58.04 o 
   3   9  11     8227.42     7829.06    266.25 o 
  -4  10  11      243.27      147.48    104.37 o 
  -2  10  11    14050.99    14410.74    545.93 o 
   0  10  11     1090.83     1155.36     59.67 o 
   2  10  11    17702.89    18207.01    440.45 o 
   4  10  11     1162.15     1037.51    162.17 o 
  -3  11  11     1910.46     1861.41    189.41 o 
  -1  11  11     2900.75     3101.57    182.04 o 
   1  11  11     2682.77     2813.64     92.87 o 
   3  11  11     1931.49     1793.32    131.91 o 
  -4  12  11     1201.83     1061.28    167.57 o 
  -2  12  11     8664.97     8494.81    417.77 o 
   0  12  11     7095.66     7360.58    180.35 o 
   2  12  11     9255.61     9372.30    303.58 o 
   4  12  11     2154.45     1305.47    305.19 o 
  -3  13  11     7447.77     7889.04    409.57 o 
  -1  13  11    11160.11    11800.81    455.82 o 
   1  13  11    14059.70    14483.23    336.63 o 
   3  13  11     5706.87     5600.13    215.40 o 
  -4  14  11     3218.48     3288.39    222.28 o 
  -2  14  11     1315.76      988.01    149.21 o 
   0  14  11     4785.78     5192.99    151.03 o 
   2  14  11     2011.06     2327.82    150.70 o 
   4  14  11     2724.83     2407.42    307.19 o 
  -3  15  11      531.54      649.77    204.91 o 
  -1  15  11     3610.38     4300.58    281.61 o 
   1  15  11     2984.54     2998.67    127.03 o 
   3  15  11      428.34      460.07    115.67 o 
  -4  16  11     4043.62     3559.56    257.67 o 
  -2  16  11     5737.81     5929.13    355.58 o 
   0  16  11     5377.02     5872.90    186.70 o 
   2  16  11     5562.05     5639.74    242.56 o 
   4  16  11     3766.80     3748.30    382.10 o 
  -3  17  11     7116.49     6929.21    447.97 o 
  -1  17  11     1698.76     1661.06    179.09 o 
   1  17  11     1897.64     2052.79    141.37 o 
   3  17  11    10515.23    10711.13    449.98 o 
  -2  18  11     3329.90     3122.10    224.82 o 
   0  18  11     2136.61     2183.97    108.00 o 
   2  18  11     2793.03     2578.41    180.82 o 
  -3  19  11      684.90      384.24    158.64 o 
  -1  19  11     1192.61     1435.14    213.77 o 
   1  19  11     3721.04     4202.01    201.48 o 
   3  19  11     1048.71     1005.43    140.78 o 
  -2  20  11     3371.30     3415.88    287.74 o 
   0  20  11    17283.04    17947.06    478.60 o 
   2  20  11     1291.97     1331.31    154.39 o 
  -3  21  11     2850.25     2465.67    281.80 o 
  -1  21  11     4155.19     4190.22    378.58 o 
   1  21  11     7733.21     7959.91    347.84 o 
  -2  22  11     1265.05     1649.75    254.51 o 
   0  22  11      830.20      809.38    149.82 o 
   2  22  11      584.96      667.86    141.26 o 
  -1  23  11     2629.35     2993.07    293.37 o 
   1  23  11     3256.39     2801.14    217.30 o 
   0  24  11    10370.39    10554.96    433.43 o 
  -1  25  11      870.91     1034.98    237.31 o 
   1  25  11      529.96      677.74    141.74 o 
   0   0  12     8968.52     8499.21    205.56 o 
   2   0  12     4074.33     3868.53    115.99 o 
   4   0  12     2230.19     2345.87    172.10 o 
  -5   1  12     4121.52     4112.61    356.66 o 
  -3   1  12     8284.21     7992.80    383.57 o 
  -1   1  12     5828.87     5728.71    159.59 o 
   1   1  12    12979.58    12600.81    276.35 o 
   3   1  12     5435.99     5278.11    218.70 o 
  -4   2  12      101.90     -125.19    178.46 o 
  -2   2  12    44193.16    43209.82   1316.41 o 
   0   2  12    23677.60    22636.65    389.23 o 
   2   2  12    14442.98    13419.36    297.42 o 
   4   2  12    20061.38    19951.79    697.52 o 
  -3   3  12     1787.23     1801.57    176.99 o 
  -1   3  12      165.31      153.86    113.21 o 
   1   3  12    12430.84    12824.58    225.58 o 
   3   3  12     1620.44     1901.69    166.47 o 
  -4   4  12     3016.51     2766.78    247.39 o 
  -2   4  12      520.23      526.83    104.31 o 
   0   4  12     9957.87     9657.68    184.38 o 
   2   4  12     4861.61     4377.83    131.03 o 
   4   4  12      981.29     1068.95    172.26 o 
  -3   5  12    10948.81    10592.35    333.83 o 
  -1   5  12     2257.89     2209.98    148.41 o 
   1   5  12    45542.00    45578.03    677.85 o 
   3   5  12     1124.55      934.25    130.69 o 
  -4   6  12      331.38       32.81    144.33 o 
  -2   6  12    19354.99    19145.69    726.47 o 
   0   6  12     9513.22     9622.13    195.31 o 
   2   6  12     8076.03     7857.10    196.04 o 
   4   6  12    14953.75    15084.00    591.00 o 
  -3   7  12     5669.14     5883.25    336.98 o 
  -1   7  12     2043.24     2058.19    148.33 o 
   1   7  12     1446.46     1483.55     71.94 o 
   3   7  12      833.80      516.83    120.65 o 
  -4   8  12      221.43      -36.03    137.39 o 
  -2   8  12    13681.78    13223.65    521.99 o 
   0   8  12     2923.08     3085.90    103.82 o 
   2   8  12     4237.50     4059.28    155.42 o 
   4   8  12     4552.73     4660.92    273.00 o 
  -3   9  12    10672.04    10930.71    579.45 o 
  -1   9  12     5636.17     5118.50    241.98 o 
   1   9  12    28554.39    29822.79    524.95 o 
   3   9  12     9082.49     9136.81    319.60 o 
  -4  10  12      408.14      352.67    154.36 o 
  -2  10  12    12531.50    13005.24    529.74 o 
   0  10  12    11507.56    12101.20    269.64 o 
   2  10  12     6663.70     6663.65    236.61 o 
   4  10  12     5792.71     5419.83    302.27 o 
  -3  11  12       60.77       72.48    128.34 o 
  -1  11  12     1656.02     1494.96    143.89 o 
   1  11  12     2627.62     2816.44    135.72 o 
   3  11  12     1346.42     1660.33    117.09 o 
  -4  12  12     4440.11     4712.00    383.21 o 
  -2  12  12     3679.83     3482.56    259.51 o 
   0  12  12     9378.60     9683.21    229.06 o 
   2  12  12    10016.45     9798.95    332.13 o 
   4  12  12     3623.06     3648.28    274.84 o 
  -3  13  12    11162.06    10776.11    524.78 o 
  -1  13  12     2930.79     2997.08    228.60 o 
   1  13  12    36784.41    40008.19   1047.92 o 
   3  13  12     1176.80     1242.52    129.29 o 
  -4  14  12      470.92      342.65    168.17 o 
  -2  14  12     4041.43     3983.08    262.12 o 
   0  14  12     2255.34     2421.97    102.67 o 
   2  14  12     1345.43     1390.04    120.32 o 
  -3  15  12     1451.09     1603.62    256.55 o 
  -1  15  12     9668.82     9380.11    448.24 o 
   1  15  12     1749.72     1687.58    151.89 o 
   3  15  12     2132.39     2365.00    161.22 o 
  -2  16  12    17610.76    19083.56    906.86 o 
   0  16  12     5741.84     6033.41    179.55 o 
   2  16  12     6702.28     7194.76    263.25 o 
  -3  17  12     7965.48     8477.33    577.78 o 
  -1  17  12     1176.46     1333.05    172.41 o 
   1  17  12    12747.96    14625.67    487.96 o 
   3  17  12     2483.12     2122.50    173.15 o 
  -2  18  12      616.45      631.77    164.04 o 
   0  18  12     2055.78     2114.25    127.00 o 
   2  18  12     1378.90     1383.15    144.72 o 
  -3  19  12     2682.75     2441.11    297.43 o 
  -1  19  12     1952.66     1753.53    192.14 o 
   1  19  12     5139.63     5552.12    290.66 o 
   3  19  12      967.16      810.65    145.33 o 
  -2  20  12     5828.29     5713.81    379.47 o 
   0  20  12     7738.09     8501.63    348.97 o 
   2  20  12     6767.54     6758.43    318.68 o 
  -1  21  12     2029.92     1864.12    246.56 o 
   1  21  12     4998.89     5571.03    289.87 o 
  -2  22  12      800.26      767.16    188.65 o 
   0  22  12       75.63      158.83    139.42 o 
   2  22  12      292.88      471.76    160.10 o 
  -1  23  12     8865.94     9141.41    576.47 o 
   1  23  12      318.21      413.58    140.97 o 
   0  24  12      344.54      348.53    129.26 o 
  -3   1  13    14669.06    14696.73    714.55 o 
  -1   1  13      463.93      560.12     60.71 o 
   1   1  13     7895.12     7370.85    180.24 o 
   3   1  13     5306.87     4946.12    227.03 o 
  -4   2  13      562.83      527.94    149.74 o 
  -2   2  13     1857.80     1968.04    190.60 o 
   0   2  13     4906.99     4949.61    115.04 o 
   2   2  13     2963.87     2565.94     99.96 o 
   4   2  13     2778.73     2909.08    209.35 o 
  -3   3  13     1143.15      906.06    201.36 o 
  -1   3  13     5323.01     5251.99    261.96 o 
   1   3  13     7278.22     7213.50    158.44 o 
   3   3  13     7267.41     7070.66    271.37 o 
  -4   4  13      142.15      189.47    160.38 o 
  -2   4  13     1550.71     1687.67    195.50 o 
   0   4  13     4906.88     4683.68    111.81 o 
   2   4  13       66.71       90.35     50.68 o 
   4   4  13      386.45      623.81    142.44 o 
  -3   5  13      849.02      914.83    149.89 o 
  -1   5  13     3782.24     3405.17    210.70 o 
   1   5  13     9573.83     9624.16    217.20 o 
   3   5  13    10583.62     9623.35    327.72 o 
  -4   6  13     2459.82     2281.49    239.85 o 
  -2   6  13     4495.24     4688.61    277.88 o 
   0   6  13     3066.92     2917.00     81.80 o 
   2   6  13     9462.92     8992.84    241.90 o 
   4   6  13      231.71      344.81    137.53 o 
  -3   7  13     3649.36     4007.96    291.48 o 
  -1   7  13      232.85      193.05    135.71 o 
   1   7  13     1400.92     1475.58     84.84 o 
   3   7  13     1192.75      872.41    166.31 o 
  -4   8  13      254.45      295.95    213.66 o 
  -2   8  13     4309.05     4128.44    297.51 o 
   0   8  13     5745.61     5810.58    159.70 o 
   2   8  13       66.26      110.68     70.52 o 
   4   8  13     4445.36     4677.38    311.30 o 
  -3   9  13     3979.92     4052.20    314.51 o 
  -1   9  13     7366.78     7528.31    332.58 o 
   1   9  13      983.68     1032.66    111.83 o 
   3   9  13      422.20      470.09    146.72 o 
  -4  10  13     2458.83     2127.04    283.25 o 
  -2  10  13     1322.96     1657.40    173.96 o 
   0  10  13    16430.82    17207.75    396.62 o 
   2  10  13      760.37      927.92     94.92 o 
   4  10  13     6138.73     6010.42    361.09 o 
  -3  11  13      264.99      673.78    160.66 o 
  -1  11  13     1487.64     1276.31    144.80 o 
   1  11  13     1702.64     1914.56    121.59 o 
   3  11  13      225.74      577.74    310.88 o 
  -4  12  13      805.64     1071.14    263.60 o 
  -2  12  13     1615.30     2003.47    216.60 o 
   0  12  13     7927.63     8169.03    219.96 o 
   2  12  13     2062.66     2157.74    133.66 o 
  -3  13  13     1062.23     1247.60    177.66 o 
  -1  13  13     8215.88     8603.33    418.09 o 
   1  13  13    11189.20    11852.62    390.06 o 
   3  13  13     4926.67     5268.30    406.20 o 
  -2  14  13     2474.40     3015.86    233.47 o 
   0  14  13     4265.76     4455.39    146.43 o 
   2  14  13     4951.50     5434.25    237.04 o 
  -3  15  13      170.66      282.49    210.64 o 
  -1  15  13      180.34      -49.28    174.61 o 
   1  15  13     2473.38     2628.89    147.49 o 
   3  15  13      952.72     1004.71    241.73 o 
  -2  16  13     9237.63     9465.10    568.57 o 
   0  16  13     3876.62     4501.85    193.07 o 
   2  16  13     4585.24     4589.72    209.30 o 
  -3  17  13      751.96      503.00    244.52 o 
  -1  17  13     9558.41    10209.34    568.48 o 
   1  17  13      568.58      766.71    107.96 o 
  -2  18  13     1571.42     2150.00    253.89 o 
   0  18  13     3961.49     4174.04    214.82 o 
   2  18  13     1197.52     1342.56    162.87 o 
  -1  19  13      629.34      643.34    162.29 o 
   1  19  13     1982.93     2009.81    174.12 o 
  -2  20  13     2442.17     2601.94    272.38 o 
   0  20  13     1514.84     1276.40    150.89 o 
   2  20  13     9155.01     9202.33    457.67 o 
  -1  21  13     1984.34     1367.12    201.88 o 
   1  21  13     4993.45     5517.95    287.33 o 
   0  22  13      773.95      468.44    125.42 o 
   0   0  14    12252.03    12585.46    339.48 o 
   2   0  14     4422.59     4136.54    178.37 o 
  -3   1  14     6119.30     5479.61    323.30 o 
  -1   1  14    16658.02    15211.32    430.29 o 
   1   1  14     4092.56     3705.59    127.14 o 
   3   1  14     5495.26     5362.68    269.00 o 
  -4   2  14     9579.32     8485.40    608.73 o 
  -2   2  14      170.85      120.57    163.75 o 
   0   2  14    27596.99    27556.66    677.29 o 
   2   2  14    17564.51    16680.23    388.61 o 
   4   2  14     1557.56     1233.00    159.58 o 
  -3   3  14     5181.81     5338.42    327.37 o 
  -1   3  14      753.89      740.12    119.95 o 
   1   3  14     2016.88     1831.49     94.32 o 
   3   3  14     4782.25     4889.14    248.68 o 
  -4   4  14     7332.44     7853.29    554.81 o 
  -2   4  14     1151.63     1375.26    162.80 o 
   0   4  14     3508.29     3467.04    102.57 o 
   2   4  14     4792.13     4317.00    151.71 o 
   4   4  14      602.16      413.11    161.59 o 
  -3   5  14     7898.51     8510.64    561.39 o 
  -1   5  14    10508.33    10956.81    485.89 o 
   1   5  14      600.38      577.87     75.22 o 
   3   5  14    20320.85    20237.02    751.34 o 
  -4   6  14     6965.33     7272.36    533.28 o 
  -2   6  14     1891.84     2015.46    222.79 o 
   0   6  14    19153.90    18414.58    378.56 o 
   2   6  14    10326.74    10457.08    271.43 o 
   4   6  14     2013.90     1947.45    200.27 o 
  -3   7  14      950.19     1294.27    226.73 o 
  -1   7  14    14948.34    14611.48    602.69 o 
   1   7  14     2226.46     2158.58    102.18 o 
   3   7  14     1936.71     2068.99    203.01 o 
  -4   8  14     2482.56     2169.95    311.87 o 
  -2   8  14      269.55      308.64    123.44 o 
   0   8  14    16546.86    16775.38    315.51 o 
   2   8  14      655.82      763.15     79.50 o 
  -3   9  14     4749.46     4799.67    340.87 o 
  -1   9  14    21769.33    23804.48    965.02 o 
   1   9  14     3074.45     3126.09    155.02 o 
   3   9  14    11306.73    11102.59    445.76 o 
  -2  10  14     1265.45     1661.63    220.30 o 
   0  10  14     4319.13     4794.33    200.11 o 
   2  10  14     7083.98     6955.99    210.90 o 
  -3  11  14     6171.89     6609.36    417.75 o 
  -1  11  14     1377.45     1568.29    205.44 o 
   1  11  14     1798.99     2248.85    136.60 o 
   3  11  14     1085.30     1043.93    162.02 o 
  -2  12  14     6591.19     6556.64    427.50 o 
   0  12  14     1493.61     1814.10    127.61 o 
   2  12  14     8245.73     8251.12    333.35 o 
  -3  13  14     5825.36     6418.10    447.05 o 
  -1  13  14    10218.46    10410.57    540.21 o 
   1  13  14      207.99      182.32    116.36 o 
   3  13  14    15598.86    14152.93    839.73 o 
  -2  14  14     2473.04     2291.76    240.97 o 
   0  14  14     4068.57     4301.99    181.01 o 
   2  14  14     3759.49     4090.08    226.59 o 
  -3  15  14      763.91      757.20    237.30 o 
  -1  15  14     2801.04     3187.74    271.85 o 
   1  15  14     4140.22     4517.97    261.90 o 
  -2  16  14      161.08      471.54    225.22 o 
   0  16  14    16981.83    18225.57    650.67 o 
   2  16  14      404.19      523.99    132.98 o 
  -1  17  14    11558.95    11308.10    644.44 o 
   1  17  14     1313.33     1406.55    137.00 o 
  -2  18  14       46.35     -109.14    225.42 o 
   0  18  14      584.50      765.73    151.56 o 
   2  18  14     2075.05     2288.21    211.70 o 
  -1  19  14      163.56      191.01    158.77 o 
   1  19  14     3084.23     2961.97    210.49 o 
   0  20  14     2147.64     1985.10    177.21 o 
  -3   1  15      787.71      794.44    167.55 o 
  -1   1  15    15089.40    14370.01    596.47 o 
   1   1  15     1485.13     1554.80    118.36 o 
   3   1  15     2318.48     1804.69    174.62 o 
  -2   2  15      912.70      936.72    151.43 o 
   0   2  15     2706.97     2672.24    131.51 o 
   2   2  15     5138.07     5075.68    221.19 o 
  -3   3  15      133.72      180.36    133.53 o 
  -1   3  15     2025.31     1915.46    161.71 o 
   1   3  15     7067.64     6414.71    203.47 o 
   3   3  15     2290.69     2116.12    183.81 o 
  -2   4  15      180.78      336.25    179.24 o 
   0   4  15     1055.92      944.61     99.42 o 
   2   4  15     2625.68     2538.20    144.69 o 
  -3   5  15     1356.87     1302.30    185.45 o 
  -1   5  15     1281.54      931.05    183.07 o 
   1   5  15     3124.64     2876.09    123.74 o 
   3   5  15     2619.77     2355.06    188.17 o 
  -2   6  15     7908.51     7293.76    373.01 o 
   0   6  15     2436.86     2609.13    147.42 o 
   2   6  15     2498.96     2744.65    180.38 o 
  -3   7  15     1447.78     1472.84    205.72 o 
  -1   7  15     3981.28     4120.42    251.52 o 
   1   7  15      601.20      540.99     75.01 o 
   3   7  15      639.17      359.49    148.97 o 
  -2   8  15     1389.83     1363.60    203.26 o 
   0   8  15     2100.43     2382.18    123.78 o 
   2   8  15     4463.41     4418.73    190.49 o 
  -3   9  15     2878.06     2200.88    277.81 o 
  -1   9  15     6192.07     6524.81    325.28 o 
   1   9  15     5770.86     5631.02    189.85 o 
   3   9  15     1267.44     1143.95    149.97 o 
  -2  10  15     2157.91     2133.12    200.91 o 
   0  10  15     3311.80     3421.48    174.95 o 
   2  10  15     8306.07     8027.80    276.81 o 
  -3  11  15      335.83      618.83    203.43 o 
  -1  11  15      343.71      272.97    174.41 o 
   1  11  15     2693.57     2881.88    184.74 o 
   3  11  15     1124.29     1422.67    205.35 o 
  -2  12  15      900.95      701.56    178.42 o 
   0  12  15     2885.07     3258.73    203.05 o 
   2  12  15     5760.30     5690.22    215.24 o 
  -1  13  15     2092.64     1822.43    205.19 o 
   1  13  15     1294.94     1335.66    158.88 o 
  -2  14  15     5615.57     4922.92    399.59 o 
   0  14  15     1394.15     1459.86    139.88 o 
   2  14  15     1394.48     1434.61    150.82 o 
  -1  15  15      188.61      487.24    221.57 o 
   1  15  15      596.18      494.36    129.27 o 
  -2  16  15     1961.00     1568.70    287.64 o 
   0  16  15     5208.30     5849.24    296.62 o 
  -1  17  15      712.92      695.64    158.93 o 
   1  17  15    11939.15    12838.82    515.63 o 
   0  18  15     3008.99     3503.87    248.85 o 
   0   0  16     6663.54     6654.39    244.23 o 
   2   0  16     8146.05     8398.61    472.15 o 
  -3   1  16      261.34      191.09    204.47 o 
  -1   1  16      500.91      692.60    136.14 o 
   1   1  16    14504.45    14274.91    439.88 o 
   3   1  16      155.60      181.20    235.52 o 
  -2   2  16    10127.22    10228.39    556.31 o 
   0   2  16     1809.15     1705.81    133.02 o 
   2   2  16    10278.86     8834.48    387.37 o 
  -3   3  16     3490.73     3101.19    329.47 o 
  -1   3  16     6115.48     5922.37    327.30 o 
   1   3  16     1867.68     1690.04     94.39 o 
   3   3  16      519.65      315.88    145.32 o 
  -2   4  16    17256.07    16729.27    874.64 o 
   0   4  16     2145.88     2271.16    147.97 o 
   2   4  16     5333.86     4913.24    232.42 o 
  -3   5  16     2189.22     1974.67    287.87 o 
  -1   5  16     9514.93    10244.82    500.00 o 
   1   5  16     6468.48     6191.80    225.82 o 
   3   5  16      276.07      190.03    128.28 o 
  -2   6  16     8714.44     8103.04    504.51 o 
   0   6  16     3301.87     3485.55    149.20 o 
   2   6  16     4776.55     4410.99    235.13 o 
  -3   7  16      840.15      850.66    238.29 o 
  -1   7  16     1497.44     1270.94    167.58 o 
   1   7  16    13206.01    12847.12    468.12 o 
  -2   8  16     3247.08     2865.40    250.48 o 
   0   8  16     2323.91     2627.28    176.31 o 
   2   8  16     7526.30     7397.79    353.21 o 
  -1   9  16     2129.72     2634.23    287.80 o 
   1   9  16    13180.21    13074.78    471.40 o 
  -2  10  16     7255.21     7178.96    444.17 o 
   0  10  16     1728.00     2174.50    176.07 o 
   2  10  16     1492.23     1558.67    157.20 o 
  -1  11  16     7383.82     7708.99    451.42 o 
   1  11  16     4207.26     4543.73    215.45 o 
  -2  12  16     5991.47     6476.83    503.13 o 
   0  12  16     3963.16     4023.24    224.49 o 
   2  12  16     3455.40     3709.63    269.63 o 
  -1  13  16     3330.84     3917.21    313.68 o 
   1  13  16     7488.14     7952.65    335.16 o 
   0  14  16     4911.88     5427.87    268.46 o 
  -1  15  16     1047.19      776.74    208.85 o 
   1  15  16     6320.87     6607.76    359.91 o 
   0  16  16      417.33      430.97    150.71 o 
  -1   1  17     1302.07     1708.03    226.82 o 
   1   1  17    11867.20    11550.54    430.29 o 
  -2   2  17     3300.00     2903.14    270.05 o 
   0   2  17      911.48      580.14    132.29 o 
   2   2  17      587.25      690.51    167.40 o 
  -1   3  17      124.57      -71.50    166.20 o 
   1   3  17      612.12      463.45    108.17 o 
  -2   4  17      870.13      878.92    172.11 o 
   0   4  17      827.60     1028.74    135.73 o 
   2   4  17      623.74      501.58    196.08 o 
  -1   5  17     1171.64     1236.55    172.61 o 
   1   5  17      584.73      582.41    107.40 o 
  -2   6  17      937.20      351.87    213.27 o 
   0   6  17     7590.71     7675.96    320.43 o 
   2   6  17      355.95      691.10    247.80 o 
  -1   7  17     2938.58     2245.39    253.97 o 
   1   7  17     3197.44     3320.00    190.43 o 
  -2   8  17     2209.14     1547.47    263.46 o 
   0   8  17     1557.19     1566.27    157.97 o 
  -1   9  17     2817.42     2595.36    243.58 o 
   1   9  17     4985.69     5140.74    269.30 o 
   0  10  17     1642.76     1665.23    167.23 o 
  -1  11  17      624.40      709.30    223.84 o 
   1  11  17      390.75      238.27    131.44 o 
   0  12  17      966.42     1187.62    156.55 o 
   0   0  18     5549.45     5376.88    317.27 o 
  -1   1  18      983.93      663.01    199.04 o 
   1   1  18      404.69      429.92    223.83 o 
   0   2  18     6568.39     6081.90    292.98 o 
  -1   3  18     7751.79     7577.63    455.37 o 
   1   3  18     3095.15     2584.13    178.99 o 
   0   4  18    20920.75    18852.55    688.39 o 
  -1   5  18     2689.20     2576.61    253.60 o 
   1   5  18     2747.58     2055.75    169.79 o 
   0   6  18     2788.67     2425.39    173.44 o 
                                                 
